# Supplementary material for: Global abundance estimates for 9,700 bird species
Source: Proc Natl Acad Sci U S A. 2021 May 17;118(21):e2023170118. doi: 10.1073/pnas.2023170118 (PMC8166167; doi:10.1073/pnas.2023170118)
Supplement: Supplementary File [file pnas.2023170118.sd01.xlsx]

## Sheet: all_species_summary_table
Common name	Scientific name	Order	Family	95% Lower CI	Abundance estimate	95% Upper CI	Range adjusted	Training species
House Sparrow	Passer domesticus	Passeriformes	Passeridae (Old World Sparrows)	691718494	1618744682	3795135209	TRUE	TRUE
European Starling	Sturnus vulgaris	Passeriformes	Sturnidae (Starlings)	428117239	1288846040	3986525008	TRUE	TRUE
Ring-billed Gull	Larus delawarensis	Charadriiformes	Laridae (Gulls, Terns, and Skimmers)	22703666	1229072620	61036248728	TRUE	TRUE
Barn Swallow	Hirundo rustica	Passeriformes	Hirundinidae (Swallows)	368223376	1076122004	3248000928	TRUE	TRUE
Glaucous Gull	Larus hyperboreus	Charadriiformes	Laridae (Gulls, Terns, and Skimmers)	11030070	949879030	78302779623	TRUE	TRUE
Alder Flycatcher	Empidonax alnorum	Passeriformes	Tyrannidae (Tyrant Flycatchers)	52035587	896919155	16407841925	TRUE	TRUE
Black-legged Kittiwake	Rissa tridactyla	Charadriiformes	Laridae (Gulls, Terns, and Skimmers)	15934990	815654031	44045847760	TRUE	TRUE
Horned Lark	Eremophila alpestris	Passeriformes	Alaudidae (Larks)	114183681	770962832	4980210996	TRUE	TRUE
Sooty Tern	Onychoprion fuscatus	Charadriiformes	Laridae (Gulls, Terns, and Skimmers)	8514234	711704137	55431870239	TRUE	FALSE
Savannah Sparrow	Passerculus sandwichensis	Passeriformes	Passerellidae (New World Sparrows)	105545295	599661514	3327074417	TRUE	TRUE
American Robin	Turdus migratorius	Passeriformes	Turdidae (Thrushes and Allies)	141360196	561290332	2187840521	TRUE	TRUE
Blue-gray Gnatcatcher	Polioptila caerulea	Passeriformes	Polioptilidae (Gnatcatchers)	50969759	542518652	5789385556	FALSE	TRUE
Red-winged Blackbird	Agelaius phoeniceus	Passeriformes	Icteridae (Troupials and Allies)	100159133	418284484	1739096158	TRUE	TRUE
Rook	Corvus frugilegus	Passeriformes	Corvidae (Crows, Jays, and Magpies)	12075483	355015538	10440316620	TRUE	TRUE
Eurasian Blackbird	Turdus merula	Passeriformes	Turdidae (Thrushes and Allies)	12798079	354433630	10411809875	TRUE	TRUE
White Wagtail	Motacilla alba	Passeriformes	Motacillidae (Wagtails and Pipits)	9471018	353854467	12394539578	TRUE	TRUE
Common Wood-Pigeon	Columba palumbus	Columbiformes	Columbidae (Pigeons and Doves)	13033917	334511213	9223836421	TRUE	TRUE
Golden-crowned Kinglet	Regulus satrapa	Passeriformes	Regulidae (Kinglets)	33276184	303330127	2838871281	TRUE	TRUE
Swainson's Thrush	Catharus ustulatus	Passeriformes	Turdidae (Thrushes and Allies)	28089824	301610196	3042019134	FALSE	TRUE
Rock Pigeon	Columba livia	Columbiformes	Columbidae (Pigeons and Doves)	122250173	285765338	661240316	TRUE	TRUE
Dark-eyed Junco	Junco hyemalis	Passeriformes	Passerellidae (New World Sparrows)	72199360	277840118	1121186709	TRUE	TRUE
Chipping Sparrow	Spizella passerina	Passeriformes	Passerellidae (New World Sparrows)	65107575	274773823	1190390265	TRUE	TRUE
Yellow-rumped Warbler	Setophaga coronata	Passeriformes	Parulidae (New World Warblers)	30106936	260880003	2317948881	TRUE	TRUE
Common Redpoll	Acanthis flammea	Passeriformes	Fringillidae (Finches, Euphonias, and Allies)	10934720	255561375	5438901236	TRUE	TRUE
Brown Noddy	Anous stolidus	Charadriiformes	Laridae (Gulls, Terns, and Skimmers)	3139006	252487642	21270730835	TRUE	FALSE
Red-footed Booby	Sula sula	Suliformes	Sulidae (Boobies and Gannets)	2883463	245778472	22587749456	TRUE	FALSE
Meadow Pipit	Anthus pratensis	Passeriformes	Motacillidae (Wagtails and Pipits)	6001413	245281141	10013341219	TRUE	TRUE
Mourning Dove	Zenaida macroura	Columbiformes	Columbidae (Pigeons and Doves)	43627117	239547974	1385178327	TRUE	TRUE
Masked Booby	Sula dactylatra	Suliformes	Sulidae (Boobies and Gannets)	2316700	218620453	20621869991	TRUE	FALSE
White-throated Sparrow	Zonotrichia albicollis	Passeriformes	Passerellidae (New World Sparrows)	22648603	217096172	2006396246	TRUE	TRUE
Song Sparrow	Melospiza melodia	Passeriformes	Passerellidae (New World Sparrows)	83148721	214266112	540228049	TRUE	TRUE
Western Meadowlark	Sturnella neglecta	Passeriformes	Icteridae (Troupials and Allies)	26241476	214156433	1737015074	FALSE	TRUE
House Wren	Troglodytes aedon	Passeriformes	Troglodytidae (Wrens)	47914650	207824996	886366863	TRUE	TRUE
Northern Cardinal	Cardinalis cardinalis	Passeriformes	Cardinalidae (Cardinals and Allies)	36260305	204034397	1152391014	TRUE	TRUE
Eurasian Collared-Dove	Streptopelia decaocto	Columbiformes	Columbidae (Pigeons and Doves)	47870947	203977979	841621611	TRUE	TRUE
Black Noddy	Anous minutus	Charadriiformes	Laridae (Gulls, Terns, and Skimmers)	2558509	203935636	16915798206	TRUE	FALSE
Common Grackle	Quiscalus quiscula	Passeriformes	Icteridae (Troupials and Allies)	27981257	187073093	1378105396	TRUE	TRUE
Eurasian Jackdaw	Corvus monedula	Passeriformes	Corvidae (Crows, Jays, and Magpies)	10459907	184949422	2961443672	TRUE	TRUE
Brown-headed Cowbird	Molothrus ater	Passeriformes	Icteridae (Troupials and Allies)	37968102	184678527	915097545	TRUE	TRUE
White-winged Crossbill	Loxia leucoptera	Passeriformes	Fringillidae (Finches, Euphonias, and Allies)	15255461	170978414	1793971396	TRUE	TRUE
Tennessee Warbler	Oreothlypis peregrina	Passeriformes	Parulidae (New World Warblers)	8020862	169906051	3224633644	TRUE	TRUE
Mallard	Anas platyrhynchos	Anseriformes	Anatidae (Ducks, Geese, and Waterfowl)	2617837	167717060	12554374607	TRUE	FALSE
Cattle Egret	Bubulcus ibis	Pelecaniformes	Ardeidae (Herons, Egrets, and Bitterns)	2115604	166208709	13471957558	TRUE	FALSE
White Tern	Gygis alba	Charadriiformes	Laridae (Gulls, Terns, and Skimmers)	1833589	165448034	13031955297	TRUE	FALSE
Common House-Martin	Delichon urbicum	Passeriformes	Hirundinidae (Swallows)	4784907	162945329	6267462092	TRUE	TRUE
Arctic Tern	Sterna paradisaea	Charadriiformes	Laridae (Gulls, Terns, and Skimmers)	2080717	161798377	14825449636	TRUE	FALSE
Brown Skua	Stercorarius antarcticus	Charadriiformes	Stercorariidae (Skuas and Jaegers)	1936281	157734474	16126172081	TRUE	FALSE
Lapland Longspur	Calcarius lapponicus	Passeriformes	Calcariidae (Longspurs and Snow Buntings)	19095960	154820347	1248746608	TRUE	TRUE
Red-eyed Vireo	Vireo olivaceus	Passeriformes	Vireonidae (Vireos, Shrike-Babblers, and Erpornis)	22849655	137406741	764168438	TRUE	TRUE
Ruby-crowned Kinglet	Regulus calendula	Passeriformes	Regulidae (Kinglets)	13301937	131624404	1221623098	TRUE	TRUE
Common Swift	Apus apus	Caprimulgiformes	Apodidae (Swifts)	1612768	129654873	10278427691	TRUE	FALSE
Ring-necked Pheasant	Phasianus colchicus	Galliformes	Phasianidae (Pheasants, Grouse, and Allies)	17296125	129527900	938467169	TRUE	TRUE
Red-tailed Tropicbird	Phaethon rubricauda	Phaethontiformes	Phaethontidae (Tropicbirds)	1488472	129490852	10854665735	TRUE	FALSE
Northern Mockingbird	Mimus polyglottos	Passeriformes	Mimidae (Mockingbirds and Thrashers)	29949059	124869634	516236228	TRUE	TRUE
Iceland Gull	Larus glaucoides	Charadriiformes	Laridae (Gulls, Terns, and Skimmers)	1516706	115337179	9639884124	TRUE	TRUE
Black-capped Chickadee	Poecile atricapillus	Passeriformes	Paridae (Tits, Chickadees, and Titmice)	13369586	112012778	964219149	TRUE	TRUE
Cliff Swallow	Petrochelidon pyrrhonota	Passeriformes	Hirundinidae (Swallows)	33407646	109528763	361688033	TRUE	TRUE
Brewer's Blackbird	Euphagus cyanocephalus	Passeriformes	Icteridae (Troupials and Allies)	11967016	109369835	925122368	TRUE	TRUE
Franklin's Gull	Leucophaeus pipixcan	Charadriiformes	Laridae (Gulls, Terns, and Skimmers)	1135134	108014410	8636740617	TRUE	FALSE
Yellow Warbler	Setophaga petechia	Passeriformes	Parulidae (New World Warblers)	24981863	105938206	438578291	TRUE	TRUE
Red-necked Phalarope	Phalaropus lobatus	Charadriiformes	Scolopacidae (Sandpipers and Allies)	1189475	101526658	8789503496	TRUE	FALSE
Lincoln's Sparrow	Melospiza lincolnii	Passeriformes	Passerellidae (New World Sparrows)	5511701	101350659	1955303292	TRUE	TRUE
Northern Pintail	Anas acuta	Anseriformes	Anatidae (Ducks, Geese, and Waterfowl)	1297110	98587756	7858009235	TRUE	FALSE
Snow Bunting	Plectrophenax nivalis	Passeriformes	Calcariidae (Longspurs and Snow Buntings)	6772350	98146299	1516525923	TRUE	TRUE
White-crowned Sparrow	Zonotrichia leucophrys	Passeriformes	Passerellidae (New World Sparrows)	6085255	98005211	1471622012	TRUE	TRUE
Wedge-rumped Storm-Petrel	Oceanodroma tethys	Procellariiformes	Hydrobatidae (Northern Storm-Petrels)	1129366	95696643	7760594171	FALSE	FALSE
Dovekie	Alle alle	Charadriiformes	Alcidae (Auks, Murres, and Puffins)	1227468	95426862	8821305693	TRUE	FALSE
Red-billed Quelea	Quelea quelea	Passeriformes	Ploceidae (Weavers and Allies)	1560928	95187160	5924114464	TRUE	FALSE
Magnolia Warbler	Setophaga magnolia	Passeriformes	Parulidae (New World Warblers)	1842992	93097116	4384718251	TRUE	TRUE
American Crow	Corvus brachyrhynchos	Passeriformes	Corvidae (Crows, Jays, and Magpies)	20727486	91840173	413722694	TRUE	TRUE
Ring-necked Duck	Aythya collaris	Anseriformes	Anatidae (Ducks, Geese, and Waterfowl)	1268632	91130489	6818416055	TRUE	TRUE
Pine Siskin	Spinus pinus	Passeriformes	Fringillidae (Finches, Euphonias, and Allies)	16689538	90433461	532063473	TRUE	TRUE
White-eyed Vireo	Vireo griseus	Passeriformes	Vireonidae (Vireos, Shrike-Babblers, and Erpornis)	4585091	90305148	1971995553	FALSE	TRUE
Common Ground-Dove	Columbina passerina	Columbiformes	Columbidae (Pigeons and Doves)	3146075	89936706	2412418302	TRUE	TRUE
Herring Gull	Larus argentatus	Charadriiformes	Laridae (Gulls, Terns, and Skimmers)	1228847	89542122	6897814263	TRUE	FALSE
Indigo Bunting	Passerina cyanea	Passeriformes	Cardinalidae (Cardinals and Allies)	17517561	87201014	444639469	FALSE	TRUE
Canada Goose	Branta canadensis	Anseriformes	Anatidae (Ducks, Geese, and Waterfowl)	1059066	87184210	6021713165	TRUE	FALSE
White-rumped Sandpiper	Calidris fuscicollis	Charadriiformes	Scolopacidae (Sandpipers and Allies)	1091640	84606359	6779809878	TRUE	FALSE
Snow Goose	Anser caerulescens	Anseriformes	Anatidae (Ducks, Geese, and Waterfowl)	964712	83913086	6496054597	TRUE	FALSE
Arctic Warbler	Phylloscopus borealis	Passeriformes	Phylloscopidae (Leaf Warblers)	901526	83250665	6661518710	TRUE	TRUE
Black Kite	Milvus migrans	Accipitriformes	Accipitridae (Hawks, Eagles, and Kites)	1025212	82595800	7134605150	TRUE	FALSE
House Finch	Haemorhous mexicanus	Passeriformes	Fringillidae (Finches, Euphonias, and Allies)	12237847	82119779	550010621	FALSE	TRUE
Townsend's Warbler	Setophaga townsendi	Passeriformes	Parulidae (New World Warblers)	1002399	81482333	6486363453	TRUE	TRUE
Varied Thrush	Ixoreus naevius	Passeriformes	Turdidae (Thrushes and Allies)	2775470	81301690	2278897015	TRUE	TRUE
Little Stint	Calidris minuta	Charadriiformes	Scolopacidae (Sandpipers and Allies)	988302	79994541	7665876961	TRUE	FALSE
Black-headed Gull	Chroicocephalus ridibundus	Charadriiformes	Laridae (Gulls, Terns, and Skimmers)	2537682	78878122	2386322004	FALSE	TRUE
Semipalmated Sandpiper	Calidris pusilla	Charadriiformes	Scolopacidae (Sandpipers and Allies)	1008758	78862750	6712891441	TRUE	FALSE
Mew Gull	Larus canus	Charadriiformes	Laridae (Gulls, Terns, and Skimmers)	1523998	77975623	4258600629	TRUE	TRUE
Greater White-fronted Goose	Anser albifrons	Anseriformes	Anatidae (Ducks, Geese, and Waterfowl)	951129	77365597	6074379970	TRUE	FALSE
American Goldfinch	Spinus tristis	Passeriformes	Fringillidae (Finches, Euphonias, and Allies)	28374369	76926921	213010032	TRUE	TRUE
Dunlin	Calidris alpina	Charadriiformes	Scolopacidae (Sandpipers and Allies)	2059914	74082180	2279300371	TRUE	TRUE
Black-winged Stilt	Himantopus himantopus	Charadriiformes	Recurvirostridae (Stilts and Avocets)	907412	73935899	6380825698	TRUE	FALSE
Black Vulture	Coragyps atratus	Cathartiformes	Cathartidae (New World Vultures)	7054421	73934521	719217751	TRUE	TRUE
Common Yellowthroat	Geothlypis trichas	Passeriformes	Parulidae (New World Warblers)	12226977	73754462	440726226	TRUE	TRUE
Eastern Phoebe	Sayornis phoebe	Passeriformes	Tyrannidae (Tyrant Flycatchers)	7649128	73428328	712822879	TRUE	TRUE
Hermit Thrush	Catharus guttatus	Passeriformes	Turdidae (Thrushes and Allies)	5237116	73129157	1019893461	TRUE	TRUE
Cedar Waxwing	Bombycilla cedrorum	Passeriformes	Bombycillidae (Waxwings)	13515819	72905406	400125728	TRUE	TRUE
Eurasian Coot	Fulica atra	Gruiformes	Rallidae (Rails, Gallinules, and Coots)	4017494	71948892	1277772954	TRUE	TRUE
Laughing Gull	Leucophaeus atricilla	Charadriiformes	Laridae (Gulls, Terns, and Skimmers)	897047	71587859	5486167208	TRUE	FALSE
Turkey Vulture	Cathartes aura	Cathartiformes	Cathartidae (New World Vultures)	14987737	70786507	325939178	TRUE	TRUE
Gray-cheeked Thrush	Catharus minimus	Passeriformes	Turdidae (Thrushes and Allies)	3997098	70534687	1198737177	TRUE	TRUE
Black-throated Sparrow	Amphispiza bilineata	Passeriformes	Passerellidae (New World Sparrows)	1490591	70333300	3511553464	FALSE	TRUE
Kelp Gull	Larus dominicanus	Charadriiformes	Laridae (Gulls, Terns, and Skimmers)	839195	68860521	5608139770	TRUE	FALSE
Orange-crowned Warbler	Oreothlypis celata	Passeriformes	Parulidae (New World Warblers)	1918357	68141881	2282400794	TRUE	TRUE
Little Egret	Egretta garzetta	Pelecaniformes	Ardeidae (Herons, Egrets, and Bitterns)	805987	65345176	5275716605	TRUE	FALSE
Great Crested Tern	Thalasseus bergii	Charadriiformes	Laridae (Gulls, Terns, and Skimmers)	745216	64906844	5928955430	TRUE	FALSE
Graylag Goose	Anser anser	Anseriformes	Anatidae (Ducks, Geese, and Waterfowl)	1418063	64105549	2818113159	TRUE	TRUE
Wilson's Warbler	Cardellina pusilla	Passeriformes	Parulidae (New World Warblers)	2954509	63781688	1311440444	TRUE	TRUE
Western Yellow Wagtail	Motacilla flava	Passeriformes	Motacillidae (Wagtails and Pipits)	794185	63739078	5318687496	TRUE	FALSE
Blue Grosbeak	Passerina caerulea	Passeriformes	Cardinalidae (Cardinals and Allies)	3268369	63575766	1240312511	FALSE	TRUE
Red Knot	Calidris canutus	Charadriiformes	Scolopacidae (Sandpipers and Allies)	1244475	62640390	3202767941	TRUE	TRUE
Clay-colored Sparrow	Spizella pallida	Passeriformes	Passerellidae (New World Sparrows)	4512245	62584333	850032951	TRUE	TRUE
Red Phalarope	Phalaropus fulicarius	Charadriiformes	Scolopacidae (Sandpipers and Allies)	681662	62405226	5441816164	TRUE	FALSE
Brown Booby	Sula leucogaster	Suliformes	Sulidae (Boobies and Gannets)	720732	61553010	5703163077	TRUE	FALSE
Eastern Bluebird	Sialia sialis	Passeriformes	Turdidae (Thrushes and Allies)	10554729	60548459	339012607	FALSE	TRUE
Great Tit	Parus major	Passeriformes	Paridae (Tits, Chickadees, and Titmice)	749380	60442665	5112401919	TRUE	FALSE
White-winged Tern	Chlidonias leucopterus	Charadriiformes	Laridae (Gulls, Terns, and Skimmers)	713833	59978112	4964185792	TRUE	FALSE
Budgerigar	Melopsittacus undulatus	Psittaciformes	Psittaculidae (Old World Parrots)	728051	59367095	4640575327	TRUE	FALSE
Common Myna	Acridotheres tristis	Passeriformes	Sturnidae (Starlings)	683341	59142818	4702674404	TRUE	FALSE
Prairie Warbler	Setophaga discolor	Passeriformes	Parulidae (New World Warblers)	930080	59013734	3960950375	FALSE	TRUE
American Coot	Fulica americana	Gruiformes	Rallidae (Rails, Gallinules, and Coots)	867548	58912804	4486532575	TRUE	FALSE
Lesser Black-backed Gull	Larus fuscus	Charadriiformes	Laridae (Gulls, Terns, and Skimmers)	775713	58600962	5723968709	TRUE	FALSE
Sabine's Gull	Xema sabini	Charadriiformes	Laridae (Gulls, Terns, and Skimmers)	693099	58058380	5432938015	TRUE	FALSE
Ruddy Turnstone	Arenaria interpres	Charadriiformes	Scolopacidae (Sandpipers and Allies)	934875	57976203	3411611877	TRUE	TRUE
Rosy Starling	Pastor roseus	Passeriformes	Sturnidae (Starlings)	715801	57800268	5039517931	TRUE	FALSE
Great Egret	Ardea alba	Pelecaniformes	Ardeidae (Herons, Egrets, and Bitterns)	743715	57358864	3921824944	TRUE	TRUE
Greater Flamingo	Phoenicopterus roseus	Phoenicopteriformes	Phoenicopteridae (Flamingos)	841512	57318096	4208167733	TRUE	FALSE
Green-winged Teal	Anas crecca	Anseriformes	Anatidae (Ducks, Geese, and Waterfowl)	3352722	56760899	1037032024	TRUE	TRUE
Common Sandpiper	Actitis hypoleucos	Charadriiformes	Scolopacidae (Sandpipers and Allies)	585456	55736589	4946864771	TRUE	FALSE
Whiskered Tern	Chlidonias hybrida	Charadriiformes	Laridae (Gulls, Terns, and Skimmers)	640795	55424118	4629186872	TRUE	FALSE
Pacific Golden-Plover	Pluvialis fulva	Charadriiformes	Charadriidae (Plovers and Lapwings)	675318	54842893	4188230074	TRUE	FALSE
Laughing Dove	Streptopelia senegalensis	Columbiformes	Columbidae (Pigeons and Doves)	632592	54486713	5148561251	TRUE	FALSE
Eastern Kingbird	Tyrannus tyrannus	Passeriformes	Tyrannidae (Tyrant Flycatchers)	8662047	54090449	341818585	TRUE	TRUE
Garganey	Spatula querquedula	Anseriformes	Anatidae (Ducks, Geese, and Waterfowl)	727923	53464613	4396980157	TRUE	TRUE
Least Sandpiper	Calidris minutilla	Charadriiformes	Scolopacidae (Sandpipers and Allies)	699945	52765802	4009349189	TRUE	FALSE
Black-bellied Plover	Pluvialis squatarola	Charadriiformes	Charadriidae (Plovers and Lapwings)	628120	52525654	4548881646	TRUE	FALSE
Eurasian Wigeon	Mareca penelope	Anseriformes	Anatidae (Ducks, Geese, and Waterfowl)	1463887	52349060	1892043730	TRUE	TRUE
Pacific Swift	Apus pacificus	Caprimulgiformes	Apodidae (Swifts)	628753	52309376	4272092179	TRUE	FALSE
Whimbrel	Numenius phaeopus	Charadriiformes	Scolopacidae (Sandpipers and Allies)	578523	52205963	4129224952	TRUE	FALSE
Lesser Flamingo	Phoeniconaias minor	Phoenicopteriformes	Phoenicopteridae (Flamingos)	683769	51014561	4119755539	TRUE	FALSE
Northern Parula	Setophaga americana	Passeriformes	Parulidae (New World Warblers)	3558067	49962873	711780399	FALSE	TRUE
White-faced Whistling-Duck	Dendrocygna viduata	Anseriformes	Anatidae (Ducks, Geese, and Waterfowl)	560120	49399310	4306385570	TRUE	FALSE
Bank Swallow	Riparia riparia	Passeriformes	Hirundinidae (Swallows)	12599100	49357199	188771197	TRUE	TRUE
Pectoral Sandpiper	Calidris melanotos	Charadriiformes	Scolopacidae (Sandpipers and Allies)	605494	49292095	4573768420	TRUE	FALSE
Common Chaffinch	Fringilla coelebs	Passeriformes	Fringillidae (Finches, Euphonias, and Allies)	681155	48580457	3017397029	TRUE	FALSE
Eared Dove	Zenaida auriculata	Columbiformes	Columbidae (Pigeons and Doves)	540835	47809737	3700739235	TRUE	FALSE
Zebra Finch	Taeniopygia guttata	Passeriformes	Estrildidae (Waxbills and Allies)	579190	47805757	4421919933	TRUE	FALSE
Neotropic Cormorant	Phalacrocorax brasilianus	Suliformes	Phalacrocoracidae (Cormorants and Shags)	599093	47778576	3652932205	FALSE	FALSE
Curlew Sandpiper	Calidris ferruginea	Charadriiformes	Scolopacidae (Sandpipers and Allies)	551020	47681277	3936560220	TRUE	FALSE
Eurasian Tree Sparrow	Passer montanus	Passeriformes	Passeridae (Old World Sparrows)	1491422	47643490	1676482760	TRUE	TRUE
Rose-ringed Parakeet	Psittacula krameri	Psittaciformes	Psittaculidae (Old World Parrots)	607411	47500445	4031050917	TRUE	FALSE
Nashville Warbler	Oreothlypis ruficapilla	Passeriformes	Parulidae (New World Warblers)	3179740	47482936	657698733	TRUE	TRUE
Gray Catbird	Dumetella carolinensis	Passeriformes	Mimidae (Mockingbirds and Thrashers)	8657769	47471354	258131322	FALSE	TRUE
Blue Jay	Cyanocitta cristata	Passeriformes	Corvidae (Crows, Jays, and Magpies)	4336235	47457226	533648196	TRUE	TRUE
Pomarine Jaeger	Stercorarius pomarinus	Charadriiformes	Stercorariidae (Skuas and Jaegers)	491847	47439504	4300180204	TRUE	FALSE
Common Raven	Corvus corax	Passeriformes	Corvidae (Crows, Jays, and Magpies)	12369176	47152451	177854893	TRUE	TRUE
Pine Warbler	Setophaga pinus	Passeriformes	Parulidae (New World Warblers)	1661112	47057414	1350255253	FALSE	TRUE
Ruddy Shelduck	Tadorna ferruginea	Anseriformes	Anatidae (Ducks, Geese, and Waterfowl)	579019	46876277	3622613733	TRUE	FALSE
Pine Grosbeak	Pinicola enucleator	Passeriformes	Fringillidae (Finches, Euphonias, and Allies)	1930069	46642541	1201770173	TRUE	TRUE
Willow Warbler	Phylloscopus trochilus	Passeriformes	Phylloscopidae (Leaf Warblers)	503472	46593036	4019227299	TRUE	FALSE
Lesser Noddy	Anous tenuirostris	Charadriiformes	Laridae (Gulls, Terns, and Skimmers)	548977	46533938	3963068854	TRUE	FALSE
Boreal Chickadee	Poecile hudsonicus	Passeriformes	Paridae (Tits, Chickadees, and Titmice)	1803829	46066459	1152719142	TRUE	TRUE
European Goldfinch	Carduelis carduelis	Passeriformes	Fringillidae (Finches, Euphonias, and Allies)	645284	45952282	3773048688	TRUE	FALSE
Northern Rough-winged Swallow	Stelgidopteryx serripennis	Passeriformes	Hirundinidae (Swallows)	7408420	45686312	283827080	FALSE	TRUE
Common Murre	Uria aalge	Charadriiformes	Alcidae (Auks, Murres, and Puffins)	650180	45655712	3521625541	TRUE	FALSE
Wood Sandpiper	Tringa glareola	Charadriiformes	Scolopacidae (Sandpipers and Allies)	595832	45559472	3908737002	TRUE	FALSE
Carolina Wren	Thryothorus ludovicianus	Passeriformes	Troglodytidae (Wrens)	4823651	45096063	443857864	FALSE	TRUE
Spanish Sparrow	Passer hispaniolensis	Passeriformes	Passeridae (Old World Sparrows)	533504	45058363	3625500939	TRUE	FALSE
Carrion Crow	Corvus corone	Passeriformes	Corvidae (Crows, Jays, and Magpies)	519833	44906864	3975521169	TRUE	FALSE
Kentish Plover	Charadrius alexandrinus	Charadriiformes	Charadriidae (Plovers and Lapwings)	560122	44604910	3690184751	TRUE	FALSE
Western Sandpiper	Calidris mauri	Charadriiformes	Scolopacidae (Sandpipers and Allies)	578548	43774252	3683966281	TRUE	FALSE
Hooded Crane	Grus monacha	Gruiformes	Gruidae (Cranes)	485612	43616598	3516009526	TRUE	FALSE
Northern Lapwing	Vanellus vanellus	Charadriiformes	Charadriidae (Plovers and Lapwings)	2058410	43487298	956234312	TRUE	TRUE
American Redstart	Setophaga ruticilla	Passeriformes	Parulidae (New World Warblers)	5767595	43336179	327332179	TRUE	TRUE
Red-necked Stint	Calidris ruficollis	Charadriiformes	Scolopacidae (Sandpipers and Allies)	539345	42947992	3565415007	TRUE	FALSE
Black-necked Stilt	Himantopus mexicanus	Charadriiformes	Recurvirostridae (Stilts and Avocets)	498320	42892040	3453449170	FALSE	FALSE
Eurasian Kestrel	Falco tinnunculus	Falconiformes	Falconidae (Falcons and Caracaras)	463882	42772390	3682193756	TRUE	TRUE
Snowy Egret	Egretta thula	Pelecaniformes	Ardeidae (Herons, Egrets, and Bitterns)	508822	42498759	4271404483	TRUE	FALSE
Eastern Meadowlark	Sturnella magna	Passeriformes	Icteridae (Troupials and Allies)	5721929	42402656	298397314	TRUE	TRUE
Glaucous-winged Gull	Larus glaucescens	Charadriiformes	Laridae (Gulls, Terns, and Skimmers)	560271	42391491	3664495814	TRUE	FALSE
Little Swift	Apus affinis	Caprimulgiformes	Apodidae (Swifts)	570186	41978170	3738724545	TRUE	FALSE
Lesser Yellowlegs	Tringa flavipes	Charadriiformes	Scolopacidae (Sandpipers and Allies)	489653	41592429	3205338972	TRUE	FALSE
Hoary Redpoll	Acanthis hornemanni	Passeriformes	Fringillidae (Finches, Euphonias, and Allies)	2224263	41585696	786801330	FALSE	TRUE
House Crow	Corvus splendens	Passeriformes	Corvidae (Crows, Jays, and Magpies)	511444	41061217	3450357368	TRUE	FALSE
Crested Lark	Galerida cristata	Passeriformes	Alaudidae (Larks)	457325	40990495	3348264308	TRUE	FALSE
Red-rumped Swallow	Cecropis daurica	Passeriformes	Hirundinidae (Swallows)	547612	40982465	3290745647	TRUE	FALSE
Long-tailed Jaeger	Stercorarius longicaudus	Charadriiformes	Stercorariidae (Skuas and Jaegers)	433900	40432451	3612325989	TRUE	FALSE
Sooty Shearwater	Ardenna grisea	Procellariiformes	Procellariidae (Shearwaters and Petrels)	543193	40222361	3377230829	FALSE	FALSE
Baird's Sandpiper	Calidris bairdii	Charadriiformes	Scolopacidae (Sandpipers and Allies)	481461	40210365	3886399716	TRUE	FALSE
Hudsonian Godwit	Limosa haemastica	Charadriiformes	Scolopacidae (Sandpipers and Allies)	418043	40153227	3457307532	TRUE	FALSE
Long-tailed Duck	Clangula hyemalis	Anseriformes	Anatidae (Ducks, Geese, and Waterfowl)	486728	39986676	3535926218	TRUE	FALSE
Eurasian Moorhen	Gallinula chloropus	Gruiformes	Rallidae (Rails, Gallinules, and Coots)	488727	39632507	3617474465	TRUE	FALSE
Black-crowned Night-Heron	Nycticorax nycticorax	Pelecaniformes	Ardeidae (Herons, Egrets, and Bitterns)	439952	39581806	2962158786	TRUE	FALSE
Glossy Ibis	Plegadis falcinellus	Pelecaniformes	Threskiornithidae (Ibises and Spoonbills)	466130	39547553	3648723640	TRUE	FALSE
Scaly-breasted Munia	Lonchura punctulata	Passeriformes	Estrildidae (Waxbills and Allies)	423169	39202384	3258398050	TRUE	FALSE
Spotted Towhee	Pipilo maculatus	Passeriformes	Passerellidae (New World Sparrows)	1481941	39184608	1053504780	FALSE	TRUE
Gray-hooded Gull	Chroicocephalus cirrocephalus	Charadriiformes	Laridae (Gulls, Terns, and Skimmers)	465713	39064338	3486898469	TRUE	FALSE
Blackpoll Warbler	Setophaga striata	Passeriformes	Parulidae (New World Warblers)	2525705	39005526	603782021	TRUE	TRUE
Lesser Frigatebird	Fregata ariel	Suliformes	Fregatidae (Frigatebirds)	442913	38926677	3369639166	TRUE	FALSE
Western Kingbird	Tyrannus verticalis	Passeriformes	Tyrannidae (Tyrant Flycatchers)	5080212	38791193	298510983	FALSE	TRUE
Scissor-tailed Kite	Chelictinia riocourii	Accipitriformes	Accipitridae (Hawks, Eagles, and Kites)	497605	38622879	2989891466	TRUE	FALSE
Common Gallinule	Gallinula galeata	Gruiformes	Rallidae (Rails, Gallinules, and Coots)	416417	38524783	3083066366	TRUE	FALSE
Ruby-throated Hummingbird	Archilochus colubris	Caprimulgiformes	Trochilidae (Hummingbirds)	1446234	38146029	930828471	FALSE	TRUE
Common Chiffchaff	Phylloscopus collybita	Passeriformes	Phylloscopidae (Leaf Warblers)	440647	38063566	3153006333	TRUE	FALSE
Brambling	Fringilla montifringilla	Passeriformes	Fringillidae (Finches, Euphonias, and Allies)	476065	38063448	2919817669	TRUE	FALSE
Common Bulbul	Pycnonotus barbatus	Passeriformes	Pycnonotidae (Bulbuls)	439339	37890265	3071381039	TRUE	FALSE
Semipalmated Plover	Charadrius semipalmatus	Charadriiformes	Charadriidae (Plovers and Lapwings)	531490	37778520	2819897342	TRUE	FALSE
European Bee-eater	Merops apiaster	Coraciiformes	Meropidae (Bee-eaters)	450246	37493203	2764628702	TRUE	FALSE
Northern Fulmar	Fulmarus glacialis	Procellariiformes	Procellariidae (Shearwaters and Petrels)	483575	37218790	2800607615	FALSE	FALSE
Bridled Tern	Onychoprion anaethetus	Charadriiformes	Laridae (Gulls, Terns, and Skimmers)	438603	37025515	3041486269	TRUE	FALSE
Great-tailed Grackle	Quiscalus mexicanus	Passeriformes	Icteridae (Troupials and Allies)	4318103	37019015	328081814	FALSE	TRUE
Eurasian Skylark	Alauda arvensis	Passeriformes	Alaudidae (Larks)	469258	36454980	3161346400	TRUE	FALSE
Great Kiskadee	Pitangus sulphuratus	Passeriformes	Tyrannidae (Tyrant Flycatchers)	484786	36043298	3141007781	TRUE	FALSE
Tufted Duck	Aythya fuligula	Anseriformes	Anatidae (Ducks, Geese, and Waterfowl)	900666	35898153	1329567265	TRUE	TRUE
Warbling Vireo	Vireo gilvus	Passeriformes	Vireonidae (Vireos, Shrike-Babblers, and Erpornis)	5675402	35629640	241590377	TRUE	TRUE
Red-bellied Woodpecker	Melanerpes carolinus	Piciformes	Picidae (Woodpeckers)	2982807	35486803	439877983	FALSE	TRUE
Common Ringed Plover	Charadrius hiaticula	Charadriiformes	Charadriidae (Plovers and Lapwings)	552333	35155029	2056142688	TRUE	TRUE
Common Merganser	Mergus merganser	Anseriformes	Anatidae (Ducks, Geese, and Waterfowl)	380860	35001347	2757414214	TRUE	FALSE
Gray-backed Tern	Onychoprion lunatus	Charadriiformes	Laridae (Gulls, Terns, and Skimmers)	393681	34961440	2949716960	TRUE	FALSE
Tropical Kingbird	Tyrannus melancholicus	Passeriformes	Tyrannidae (Tyrant Flycatchers)	425529	34891935	3088975287	TRUE	FALSE
Fieldfare	Turdus pilaris	Passeriformes	Turdidae (Thrushes and Allies)	432261	34885231	2653598059	TRUE	FALSE
Common Buzzard	Buteo buteo	Accipitriformes	Accipitridae (Hawks, Eagles, and Kites)	504624	34850094	2584025628	TRUE	TRUE
Common Snipe	Gallinago gallinago	Charadriiformes	Scolopacidae (Sandpipers and Allies)	382384	34738195	3201598564	TRUE	FALSE
Ferruginous Duck	Aythya nyroca	Anseriformes	Anatidae (Ducks, Geese, and Waterfowl)	426079	34714594	2719733911	TRUE	TRUE
Northern Gannet	Morus bassanus	Suliformes	Sulidae (Boobies and Gannets)	469289	34544376	2819824612	TRUE	FALSE
Golden-crowned Sparrow	Zonotrichia atricapilla	Passeriformes	Passerellidae (New World Sparrows)	507298	34418288	2721937166	TRUE	TRUE
Village Weaver	Ploceus cucullatus	Passeriformes	Ploceidae (Weavers and Allies)	403002	34406501	2562671092	TRUE	FALSE
Redwing	Turdus iliacus	Passeriformes	Turdidae (Thrushes and Allies)	415967	34380367	2868588829	TRUE	FALSE
Black Skimmer	Rynchops niger	Charadriiformes	Laridae (Gulls, Terns, and Skimmers)	437432	34345427	2758435067	TRUE	FALSE
Eared Grebe	Podiceps nigricollis	Podicipediformes	Podicipedidae (Grebes)	475473	34341639	2655051191	TRUE	FALSE
Caspian Tern	Hydroprogne caspia	Charadriiformes	Laridae (Gulls, Terns, and Skimmers)	367552	34293664	2992509182	TRUE	FALSE
Parasitic Jaeger	Stercorarius parasiticus	Charadriiformes	Stercorariidae (Skuas and Jaegers)	340091	34201376	3000357129	TRUE	FALSE
Short-tailed Shearwater	Ardenna tenuirostris	Procellariiformes	Procellariidae (Shearwaters and Petrels)	439838	34137200	2773632606	FALSE	FALSE
Yellow-browed Warbler	Phylloscopus inornatus	Passeriformes	Phylloscopidae (Leaf Warblers)	373240	34131955	3032672767	TRUE	FALSE
King Penguin	Aptenodytes patagonicus	Sphenisciformes	Spheniscidae (Penguins)	468981	34032838	2748310637	FALSE	FALSE
Blackburnian Warbler	Setophaga fusca	Passeriformes	Parulidae (New World Warblers)	638464	33974706	1778234287	FALSE	TRUE
Spotted Dove	Streptopelia chinensis	Columbiformes	Columbidae (Pigeons and Doves)	369899	33939591	3089768740	FALSE	FALSE
Blue-winged Teal	Spatula discors	Anseriformes	Anatidae (Ducks, Geese, and Waterfowl)	411047	33909591	2911421943	TRUE	FALSE
American Wigeon	Mareca americana	Anseriformes	Anatidae (Ducks, Geese, and Waterfowl)	479935	33830766	2517019797	TRUE	FALSE
Little Tern	Sternula albifrons	Charadriiformes	Laridae (Gulls, Terns, and Skimmers)	389780	33575343	2809523459	TRUE	FALSE
Great Black-backed Gull	Larus marinus	Charadriiformes	Laridae (Gulls, Terns, and Skimmers)	411156	33499895	3048294160	TRUE	FALSE
Wilson's Storm-Petrel	Oceanites oceanicus	Procellariiformes	Oceanitidae (Southern Storm-Petrels)	365493	33494824	2791337592	FALSE	FALSE
Eurasian Magpie	Pica pica	Passeriformes	Corvidae (Crows, Jays, and Magpies)	399862	33377656	2608177216	TRUE	FALSE
Pied Avocet	Recurvirostra avosetta	Charadriiformes	Recurvirostridae (Stilts and Avocets)	426724	33287699	2529643418	TRUE	FALSE
Red Crossbill	Loxia curvirostra	Passeriformes	Fringillidae (Finches, Euphonias, and Allies)	4132902	33051248	250691614	TRUE	TRUE
Eastern Towhee	Pipilo erythrophthalmus	Passeriformes	Passerellidae (New World Sparrows)	3904431	33040908	278436717	FALSE	TRUE
Orchard Oriole	Icterus spurius	Passeriformes	Icteridae (Troupials and Allies)	1506769	32974429	771336137	FALSE	TRUE
Eurasian Oystercatcher	Haematopus ostralegus	Charadriiformes	Haematopodidae (Oystercatchers)	821320	32888212	1438053199	TRUE	TRUE
Wilson's Phalarope	Phalaropus tricolor	Charadriiformes	Scolopacidae (Sandpipers and Allies)	465955	32852008	2707361652	TRUE	FALSE
Common Crane	Grus grus	Gruiformes	Gruidae (Cranes)	409385	32822521	2534471599	TRUE	FALSE
Hooded Crow	Corvus cornix	Passeriformes	Corvidae (Crows, Jays, and Magpies)	443704	32765049	2794923165	FALSE	FALSE
Greater Short-toed Lark	Calandrella brachydactyla	Passeriformes	Alaudidae (Larks)	425837	32732592	2862617563	TRUE	FALSE
Black Swan	Cygnus atratus	Anseriformes	Anatidae (Ducks, Geese, and Waterfowl)	379517	32603918	2622388211	TRUE	FALSE
Little Ringed Plover	Charadrius dubius	Charadriiformes	Charadriidae (Plovers and Lapwings)	384161	32579923	2873763252	TRUE	FALSE
Sanderling	Calidris alba	Charadriiformes	Scolopacidae (Sandpipers and Allies)	514817	32522051	2138804371	TRUE	TRUE
American Flamingo	Phoenicopterus ruber	Phoenicopteriformes	Phoenicopteridae (Flamingos)	328261	32497706	2707291407	TRUE	FALSE
Rufous-collared Sparrow	Zonotrichia capensis	Passeriformes	Passerellidae (New World Sparrows)	412665	32377124	2498443753	FALSE	FALSE
Ruddy Ground-Dove	Columbina talpacoti	Columbiformes	Columbidae (Pigeons and Doves)	348262	32374526	2677698379	TRUE	FALSE
Yellow-legged Gull	Larus michahellis	Charadriiformes	Laridae (Gulls, Terns, and Skimmers)	380626	32174330	2667230188	TRUE	FALSE
Bonaparte's Gull	Chroicocephalus philadelphia	Charadriiformes	Laridae (Gulls, Terns, and Skimmers)	449297	31849163	2494366460	TRUE	FALSE
South Polar Skua	Stercorarius maccormicki	Charadriiformes	Stercorariidae (Skuas and Jaegers)	361919	31456159	2901734113	TRUE	FALSE
Red-breasted Merganser	Mergus serrator	Anseriformes	Anatidae (Ducks, Geese, and Waterfowl)	470094	31258494	2205220535	TRUE	TRUE
Yellow-bellied Flycatcher	Empidonax flaviventris	Passeriformes	Tyrannidae (Tyrant Flycatchers)	368568	30776995	2416841552	TRUE	TRUE
Double-crested Cormorant	Phalacrocorax auritus	Suliformes	Phalacrocoracidae (Cormorants and Shags)	397292	30734496	2149082202	TRUE	FALSE
Bluethroat	Luscinia svecica	Passeriformes	Muscicapidae (Old World Flycatchers)	335304	30584394	2519640989	TRUE	TRUE
Black Scoter	Melanitta americana	Anseriformes	Anatidae (Ducks, Geese, and Waterfowl)	358263	30211842	2490864187	TRUE	FALSE
Thick-billed Murre	Uria lomvia	Charadriiformes	Alcidae (Auks, Murres, and Puffins)	324437	30207441	2449158824	FALSE	FALSE
Gray Kingbird	Tyrannus dominicensis	Passeriformes	Tyrannidae (Tyrant Flycatchers)	395856	30207177	2079402668	FALSE	TRUE
Red-billed Tropicbird	Phaethon aethereus	Phaethontiformes	Phaethontidae (Tropicbirds)	327638	30177130	2603272902	TRUE	FALSE
Barnacle Goose	Branta leucopsis	Anseriformes	Anatidae (Ducks, Geese, and Waterfowl)	347184	29948168	2454816891	TRUE	FALSE
Red-breasted Nuthatch	Sitta canadensis	Passeriformes	Sittidae (Nuthatches)	4529295	29653605	203810073	TRUE	TRUE
Gull-billed Tern	Gelochelidon nilotica	Charadriiformes	Laridae (Gulls, Terns, and Skimmers)	333025	29635091	2519786030	TRUE	FALSE
Vesper Sparrow	Pooecetes gramineus	Passeriformes	Passerellidae (New World Sparrows)	3220998	29481350	292055570	TRUE	TRUE
Ovenbird	Seiurus aurocapilla	Passeriformes	Parulidae (New World Warblers)	2021206	29409574	409718361	TRUE	TRUE
Brown Pelican	Pelecanus occidentalis	Pelecaniformes	Pelecanidae (Pelicans)	338980	29369405	2274463660	TRUE	FALSE
Southern Lapwing	Vanellus chilensis	Charadriiformes	Charadriidae (Plovers and Lapwings)	361831	29271056	2574648736	TRUE	FALSE
Great Frigatebird	Fregata minor	Suliformes	Fregatidae (Frigatebirds)	295172	29216720	2613205302	FALSE	FALSE
Lesser Sand-Plover	Charadrius mongolus	Charadriiformes	Charadriidae (Plovers and Lapwings)	356367	29188722	2623520797	TRUE	FALSE
Terek Sandpiper	Xenus cinereus	Charadriiformes	Scolopacidae (Sandpipers and Allies)	313747	29088032	2501904741	TRUE	FALSE
Purple Martin	Progne subis	Passeriformes	Hirundinidae (Swallows)	6143667	28647874	129097802	TRUE	TRUE
Scissor-tailed Flycatcher	Tyrannus forficatus	Passeriformes	Tyrannidae (Tyrant Flycatchers)	1153845	28632524	795057068	FALSE	TRUE
Shiny Cowbird	Molothrus bonariensis	Passeriformes	Icteridae (Troupials and Allies)	402525	28507866	2222379767	TRUE	FALSE
Downy Woodpecker	Dryobates pubescens	Piciformes	Picidae (Woodpeckers)	4171675	28459924	190237758	TRUE	TRUE
Tree Pipit	Anthus trivialis	Passeriformes	Motacillidae (Wagtails and Pipits)	320109	28396612	2641343713	TRUE	FALSE
Common Rosefinch	Carpodacus erythrinus	Passeriformes	Fringillidae (Finches, Euphonias, and Allies)	313379	28260994	2449102708	TRUE	FALSE
African Palm-Swift	Cypsiurus parvus	Caprimulgiformes	Apodidae (Swifts)	324487	28243826	2400059271	TRUE	FALSE
Black-naped Tern	Sterna sumatrana	Charadriiformes	Laridae (Gulls, Terns, and Skimmers)	325245	28227921	2619115329	TRUE	FALSE
Cackling Goose	Branta hutchinsii	Anseriformes	Anatidae (Ducks, Geese, and Waterfowl)	378078	27987404	2222462192	TRUE	FALSE
Nazca Booby	Sula granti	Suliformes	Sulidae (Boobies and Gannets)	328159	27922745	2350182339	TRUE	FALSE
Red-whiskered Bulbul	Pycnonotus jocosus	Passeriformes	Pycnonotidae (Bulbuls)	305480	27878183	2465500043	TRUE	FALSE
Carolina Chickadee	Poecile carolinensis	Passeriformes	Paridae (Tits, Chickadees, and Titmice)	1678241	27814198	458200783	FALSE	TRUE
Black-bellied Whistling-Duck	Dendrocygna autumnalis	Anseriformes	Anatidae (Ducks, Geese, and Waterfowl)	360227	27814085	2366417111	TRUE	FALSE
Common Cuckoo	Cuculus canorus	Cuculiformes	Cuculidae (Cuckoos)	347208	27722550	2623923850	TRUE	FALSE
Summer Tanager	Piranga rubra	Passeriformes	Cardinalidae (Cardinals and Allies)	1210113	27509048	620990920	TRUE	TRUE
Ruddy Duck	Oxyura jamaicensis	Anseriformes	Anatidae (Ducks, Geese, and Waterfowl)	304211	27465919	2560957847	TRUE	FALSE
Spotted Flycatcher	Muscicapa striata	Passeriformes	Muscicapidae (Old World Flycatchers)	303550	27463176	2530827877	TRUE	FALSE
Swamp Sparrow	Melospiza georgiana	Passeriformes	Passerellidae (New World Sparrows)	780066	27350684	773342922	TRUE	TRUE
Gray Heron	Ardea cinerea	Pelecaniformes	Ardeidae (Herons, Egrets, and Bitterns)	772296	27339046	958703877	TRUE	TRUE
Saffron Finch	Sicalis flaveola	Passeriformes	Thraupidae (Tanagers and Allies)	343954	27238835	2354029795	TRUE	FALSE
Greater Yellowlegs	Tringa melanoleuca	Charadriiformes	Scolopacidae (Sandpipers and Allies)	312620	27196692	2247159410	TRUE	FALSE
Royal Tern	Thalasseus maximus	Charadriiformes	Laridae (Gulls, Terns, and Skimmers)	329436	27184831	1995950724	TRUE	FALSE
Common Tern	Sterna hirundo	Charadriiformes	Laridae (Gulls, Terns, and Skimmers)	528433	27073614	1143434102	TRUE	TRUE
Slender-billed Gull	Chroicocephalus genei	Charadriiformes	Laridae (Gulls, Terns, and Skimmers)	359851	27058725	2114347191	TRUE	FALSE
Egyptian Goose	Alopochen aegyptiaca	Anseriformes	Anatidae (Ducks, Geese, and Waterfowl)	283147	27045152	2223435863	TRUE	FALSE
Black-and-white Warbler	Mniotilta varia	Passeriformes	Parulidae (New World Warblers)	3508984	27029336	207117532	TRUE	TRUE
Bananaquit	Coereba flaveola	Passeriformes	Thraupidae (Tanagers and Allies)	308578	26976384	2473700487	TRUE	FALSE
White-winged Parakeet	Brotogeris versicolurus	Psittaciformes	Psittacidae (New World and African Parrots)	349835	26862073	2261908533	TRUE	FALSE
Pale Sand Martin	Riparia diluta	Passeriformes	Hirundinidae (Swallows)	323750	26662342	2262960916	TRUE	FALSE
Blue-cheeked Bee-eater	Merops persicus	Coraciiformes	Meropidae (Bee-eaters)	306743	26646605	2483539545	TRUE	FALSE
Eurasian Curlew	Numenius arquata	Charadriiformes	Scolopacidae (Sandpipers and Allies)	720702	26640376	918393817	TRUE	TRUE
Gentoo Penguin	Pygoscelis papua	Sphenisciformes	Spheniscidae (Penguins)	338903	26613032	2209456072	FALSE	FALSE
Red-throated Pipit	Anthus cervinus	Passeriformes	Motacillidae (Wagtails and Pipits)	277308	26285626	2388712232	TRUE	FALSE
Magnificent Frigatebird	Fregata magnificens	Suliformes	Fregatidae (Frigatebirds)	328493	26183427	2234211219	TRUE	FALSE
Common Goldeneye	Bucephala clangula	Anseriformes	Anatidae (Ducks, Geese, and Waterfowl)	570168	26171669	1186706583	TRUE	TRUE
White-faced Ibis	Plegadis chihi	Pelecaniformes	Threskiornithidae (Ibises and Spoonbills)	355963	26169742	2174889436	FALSE	FALSE
Black Tern	Chlidonias niger	Charadriiformes	Laridae (Gulls, Terns, and Skimmers)	314519	26164458	2299859102	TRUE	FALSE
Large-billed Crow	Corvus macrorhynchos	Passeriformes	Corvidae (Crows, Jays, and Magpies)	293203	26127713	2249640484	TRUE	FALSE
Eastern Spot-billed Duck	Anas zonorhyncha	Anseriformes	Anatidae (Ducks, Geese, and Waterfowl)	338686	26030936	1999767339	TRUE	FALSE
Gray Teal	Anas gracilis	Anseriformes	Anatidae (Ducks, Geese, and Waterfowl)	404523	25991316	1777577031	TRUE	FALSE
Eurasian Siskin	Spinus spinus	Passeriformes	Fringillidae (Finches, Euphonias, and Allies)	347769	25913108	1958874198	TRUE	FALSE
Lesser Scaup	Aythya affinis	Anseriformes	Anatidae (Ducks, Geese, and Waterfowl)	343962	25895447	2301179503	TRUE	FALSE
Blue-and-white Swallow	Pygochelidon cyanoleuca	Passeriformes	Hirundinidae (Swallows)	303758	25869572	2146248209	TRUE	FALSE
Eurasian Blackcap	Sylvia atricapilla	Passeriformes	Sylviidae (Sylviid Warblers)	286290	25867223	2178519979	TRUE	FALSE
Lesser Whitethroat	Sylvia curruca	Passeriformes	Sylviidae (Sylviid Warblers)	277601	25679850	2279252769	TRUE	FALSE
Surf Scoter	Melanitta perspicillata	Anseriformes	Anatidae (Ducks, Geese, and Waterfowl)	339621	25643719	2286948881	TRUE	FALSE
Winter Wren	Troglodytes hiemalis	Passeriformes	Troglodytidae (Wrens)	441651	25583118	1376119643	TRUE	TRUE
Greater Sand-Plover	Charadrius leschenaultii	Charadriiformes	Charadriidae (Plovers and Lapwings)	287991	25542686	2096101661	TRUE	FALSE
Dusky Warbler	Phylloscopus fuscatus	Passeriformes	Phylloscopidae (Leaf Warblers)	256037	25276261	2113893402	TRUE	FALSE
Broad-winged Hawk	Buteo platypterus	Accipitriformes	Accipitridae (Hawks, Eagles, and Kites)	569922	25187241	1086179511	TRUE	TRUE
American Tree Sparrow	Spizelloides arborea	Passeriformes	Passerellidae (New World Sparrows)	895355	25128656	746018865	TRUE	TRUE
European Greenfinch	Chloris chloris	Passeriformes	Fringillidae (Finches, Euphonias, and Allies)	342661	24909193	2049056143	TRUE	FALSE
Marsh Sandpiper	Tringa stagnatilis	Charadriiformes	Scolopacidae (Sandpipers and Allies)	286269	24854385	2285706705	TRUE	FALSE
White Stork	Ciconia ciconia	Ciconiiformes	Ciconiidae (Storks)	302157	24808762	2238372782	TRUE	FALSE
Eurasian Hoopoe	Upupa epops	Bucerotiformes	Upupidae (Hoopoes)	271962	24718278	2169837983	TRUE	FALSE
Purple Sandpiper	Calidris maritima	Charadriiformes	Scolopacidae (Sandpipers and Allies)	282389	24702424	2090402276	TRUE	FALSE
Intermediate Egret	Ardea intermedia	Pelecaniformes	Ardeidae (Herons, Egrets, and Bitterns)	298379	24656085	2145856313	TRUE	FALSE
California Gull	Larus californicus	Charadriiformes	Laridae (Gulls, Terns, and Skimmers)	283555	24562637	2241834566	TRUE	FALSE
Pied Crow	Corvus albus	Passeriformes	Corvidae (Crows, Jays, and Magpies)	257298	24543518	2234143028	TRUE	FALSE
Bufflehead	Bucephala albeola	Anseriformes	Anatidae (Ducks, Geese, and Waterfowl)	288466	24445274	2064314432	TRUE	FALSE
Great Reed Warbler	Acrocephalus arundinaceus	Passeriformes	Acrocephalidae (Reed Warblers and Allies)	253523	24440618	2163711072	TRUE	FALSE
Gray-breasted Martin	Progne chalybea	Passeriformes	Hirundinidae (Swallows)	320430	24423851	1802080253	TRUE	FALSE
Striated Heron	Butorides striata	Pelecaniformes	Ardeidae (Herons, Egrets, and Bitterns)	304006	24401106	1991556457	TRUE	FALSE
Silver Gull	Chroicocephalus novaehollandiae	Charadriiformes	Laridae (Gulls, Terns, and Skimmers)	324581	24355851	2008035089	TRUE	FALSE
Killdeer	Charadrius vociferus	Charadriiformes	Charadriidae (Plovers and Lapwings)	278669	24346920	2345678088	TRUE	FALSE
Short-billed Dowitcher	Limnodromus griseus	Charadriiformes	Scolopacidae (Sandpipers and Allies)	261075	24007021	2002905113	TRUE	FALSE
Tree Swallow	Tachycineta bicolor	Passeriformes	Hirundinidae (Swallows)	8994577	24001900	63855569	TRUE	TRUE
Common Waxbill	Estrilda astrild	Passeriformes	Estrildidae (Waxbills and Allies)	276210	23961392	2193764684	TRUE	FALSE
Bar-tailed Godwit	Limosa lapponica	Charadriiformes	Scolopacidae (Sandpipers and Allies)	400119	23949789	1569387179	TRUE	TRUE
Greater Scaup	Aythya marila	Anseriformes	Anatidae (Ducks, Geese, and Waterfowl)	319502	23833080	1748501135	TRUE	TRUE
Northern Waterthrush	Parkesia noveboracensis	Passeriformes	Parulidae (New World Warblers)	2483532	23764476	245740147	TRUE	TRUE
Willow Ptarmigan	Lagopus lagopus	Galliformes	Phasianidae (Pheasants, Grouse, and Allies)	1869873	23709644	298484717	TRUE	TRUE
Bronze Mannikin	Spermestes cucullata	Passeriformes	Estrildidae (Waxbills and Allies)	263022	23683308	1957314172	TRUE	FALSE
Least Tern	Sternula antillarum	Charadriiformes	Laridae (Gulls, Terns, and Skimmers)	269992	23645395	1911529447	TRUE	FALSE
Red-throated Loon	Gavia stellata	Gaviiformes	Gaviidae (Loons)	262079	23610546	2304102019	TRUE	FALSE
Common Greenshank	Tringa nebularia	Charadriiformes	Scolopacidae (Sandpipers and Allies)	292425	23573575	1853726182	TRUE	TRUE
Harlequin Duck	Histrionicus histrionicus	Anseriformes	Anatidae (Ducks, Geese, and Waterfowl)	242102	23523101	1887501028	TRUE	FALSE
Chestnut Munia	Lonchura atricapilla	Passeriformes	Estrildidae (Waxbills and Allies)	288652	23512255	1791071222	TRUE	FALSE
Brewer's Sparrow	Spizella breweri	Passeriformes	Passerellidae (New World Sparrows)	564967	23406889	979932685	FALSE	TRUE
Fox Sparrow	Passerella iliaca	Passeriformes	Passerellidae (New World Sparrows)	3092008	23325720	184422277	TRUE	TRUE
Long-billed Dowitcher	Limnodromus scolopaceus	Charadriiformes	Scolopacidae (Sandpipers and Allies)	267142	23278849	2058450311	TRUE	FALSE
Red-necked Grebe	Podiceps grisegena	Podicipediformes	Podicipedidae (Grebes)	273751	23110387	1998324046	TRUE	TRUE
Demoiselle Crane	Anthropoides virgo	Gruiformes	Gruidae (Cranes)	256533	23038462	1974572875	TRUE	FALSE
Sharp-tailed Sandpiper	Calidris acuminata	Charadriiformes	Scolopacidae (Sandpipers and Allies)	284722	22985184	2202637313	TRUE	FALSE
White-winged Dove	Zenaida asiatica	Columbiformes	Columbidae (Pigeons and Doves)	923255	22957592	574281090	FALSE	TRUE
Lark Sparrow	Chondestes grammacus	Passeriformes	Passerellidae (New World Sparrows)	2974152	22828388	177445230	FALSE	TRUE
Helmeted Guineafowl	Numida meleagris	Galliformes	Numididae (Guineafowl)	264966	22810257	1957300595	TRUE	FALSE
Fork-tailed Flycatcher	Tyrannus savana	Passeriformes	Tyrannidae (Tyrant Flycatchers)	294385	22726220	1898640705	TRUE	FALSE
Zitting Cisticola	Cisticola juncidis	Passeriformes	Cisticolidae (Cisticolas and Allies)	256969	22628787	1764585726	TRUE	FALSE
American Golden-Plover	Pluvialis dominica	Charadriiformes	Charadriidae (Plovers and Lapwings)	289665	22515869	1898439499	TRUE	FALSE
Gray Wagtail	Motacilla cinerea	Passeriformes	Motacillidae (Wagtails and Pipits)	272148	22323191	2069873083	FALSE	FALSE
Atlantic Puffin	Fratercula arctica	Charadriiformes	Alcidae (Auks, Murres, and Puffins)	288180	22216025	1718675214	FALSE	FALSE
Pacific Wren	Troglodytes pacificus	Passeriformes	Troglodytidae (Wrens)	402827	22044961	1220390308	TRUE	TRUE
Leach's Storm-Petrel	Oceanodroma leucorhoa	Procellariiformes	Hydrobatidae (Northern Storm-Petrels)	269169	22039393	2038964095	FALSE	FALSE
Common Redshank	Tringa totanus	Charadriiformes	Scolopacidae (Sandpipers and Allies)	787843	21758458	599397846	TRUE	TRUE
Lark Bunting	Calamospiza melanocorys	Passeriformes	Passerellidae (New World Sparrows)	716463	21653109	667225134	FALSE	TRUE
Great White Pelican	Pelecanus onocrotalus	Pelecaniformes	Pelecanidae (Pelicans)	273008	21619138	1691063958	TRUE	FALSE
Sedge Warbler	Acrocephalus schoenobaenus	Passeriformes	Acrocephalidae (Reed Warblers and Allies)	225177	21454553	2000778304	TRUE	FALSE
Tundra Swan	Cygnus columbianus	Anseriformes	Anatidae (Ducks, Geese, and Waterfowl)	225944	21449052	1757426922	TRUE	FALSE
Japanese White-eye	Zosterops japonicus	Passeriformes	Zosteropidae (White-eyes, Yuhinas, and Allies)	259216	21443241	1509506083	TRUE	FALSE
Galapagos Shearwater	Puffinus subalaris	Procellariiformes	Procellariidae (Shearwaters and Petrels)	234386	21432083	1660243933	FALSE	FALSE
Black-tailed Gull	Larus crassirostris	Charadriiformes	Laridae (Gulls, Terns, and Skimmers)	249996	21342228	1754756542	TRUE	FALSE
European Robin	Erithacus rubecula	Passeriformes	Muscicapidae (Old World Flycatchers)	255728	21261776	1890421805	TRUE	FALSE
Lesser Whistling-Duck	Dendrocygna javanica	Anseriformes	Anatidae (Ducks, Geese, and Waterfowl)	273714	21190771	1690600319	TRUE	FALSE
Smooth-billed Ani	Crotophaga ani	Cuculiformes	Cuculidae (Cuckoos)	274865	21133340	1936588818	TRUE	FALSE
White-eared Bulbul	Pycnonotus leucotis	Passeriformes	Pycnonotidae (Bulbuls)	228230	21091177	1928080590	TRUE	FALSE
Olive-backed Pipit	Anthus hodgsoni	Passeriformes	Motacillidae (Wagtails and Pipits)	228266	21034611	1863311267	TRUE	FALSE
Spotted Sandpiper	Actitis macularius	Charadriiformes	Scolopacidae (Sandpipers and Allies)	230880	21020647	1832957150	TRUE	FALSE
Cape May Warbler	Setophaga tigrina	Passeriformes	Parulidae (New World Warblers)	534866	20978178	803775270	TRUE	TRUE
Grassland Yellow-Finch	Sicalis luteola	Passeriformes	Thraupidae (Tanagers and Allies)	276039	20940939	1767151929	FALSE	FALSE
Northern Flicker	Colaptes auratus	Piciformes	Picidae (Woodpeckers)	2737869	20923123	161132335	TRUE	TRUE
Western Bluebird	Sialia mexicana	Passeriformes	Turdidae (Thrushes and Allies)	568817	20804834	690006118	FALSE	TRUE
Black Redstart	Phoenicurus ochruros	Passeriformes	Muscicapidae (Old World Flycatchers)	236301	20799905	1985246259	TRUE	FALSE
Oriental Turtle-Dove	Streptopelia orientalis	Columbiformes	Columbidae (Pigeons and Doves)	226938	20796211	1951576607	TRUE	FALSE
Blue-black Grassquit	Volatinia jacarina	Passeriformes	Thraupidae (Tanagers and Allies)	227811	20777241	2081656788	TRUE	FALSE
Welcome Swallow	Hirundo neoxena	Passeriformes	Hirundinidae (Swallows)	291843	20713279	1641424717	TRUE	FALSE
Spur-winged Lapwing	Vanellus spinosus	Charadriiformes	Charadriidae (Plovers and Lapwings)	229524	20703498	1789873608	TRUE	FALSE
Anna's Hummingbird	Calypte anna	Caprimulgiformes	Trochilidae (Hummingbirds)	294666	20616809	1358826456	FALSE	TRUE
Green Bee-eater	Merops orientalis	Coraciiformes	Meropidae (Bee-eaters)	246559	20601592	1784346580	TRUE	FALSE
Red-vented Bulbul	Pycnonotus cafer	Passeriformes	Pycnonotidae (Bulbuls)	250584	20380192	1717284837	TRUE	FALSE
Willet	Tringa semipalmata	Charadriiformes	Scolopacidae (Sandpipers and Allies)	264394	20158013	1644501284	TRUE	FALSE
Namaqua Dove	Oena capensis	Columbiformes	Columbidae (Pigeons and Doves)	233672	20138109	1850926824	TRUE	FALSE
Alpine Swift	Apus melba	Caprimulgiformes	Apodidae (Swifts)	249931	19996974	1826176973	TRUE	FALSE
Blue-gray Noddy	Anous ceruleus	Charadriiformes	Laridae (Gulls, Terns, and Skimmers)	230112	19979209	1586967237	TRUE	FALSE
Temminck's Stint	Calidris temminckii	Charadriiformes	Scolopacidae (Sandpipers and Allies)	223251	19909642	1732686046	TRUE	FALSE
American White Pelican	Pelecanus erythrorhynchos	Pelecaniformes	Pelecanidae (Pelicans)	237189	19858493	1536520100	TRUE	FALSE
Elegant Tern	Thalasseus elegans	Charadriiformes	Laridae (Gulls, Terns, and Skimmers)	243502	19857996	1599490951	TRUE	FALSE
Azure-winged Magpie	Cyanopica cyanus	Passeriformes	Corvidae (Crows, Jays, and Magpies)	216991	19803827	1725750088	TRUE	FALSE
Blue-gray Tanager	Thraupis episcopus	Passeriformes	Thraupidae (Tanagers and Allies)	223790	19696488	1917174923	FALSE	FALSE
Tufted Titmouse	Baeolophus bicolor	Passeriformes	Paridae (Tits, Chickadees, and Titmice)	2804162	19693129	147157135	FALSE	TRUE
Gray Gull	Leucophaeus modestus	Charadriiformes	Laridae (Gulls, Terns, and Skimmers)	256667	19675324	1583637315	TRUE	FALSE
Brown-hooded Gull	Chroicocephalus maculipennis	Charadriiformes	Laridae (Gulls, Terns, and Skimmers)	242520	19629212	1486883964	TRUE	FALSE
Swallow-tailed Gull	Creagrus furcatus	Charadriiformes	Laridae (Gulls, Terns, and Skimmers)	220341	19536593	1657402646	TRUE	FALSE
White-breasted Nuthatch	Sitta carolinensis	Passeriformes	Sittidae (Nuthatches)	1922071	19483729	205330072	TRUE	TRUE
Rainbow Lorikeet	Trichoglossus haematodus	Psittaciformes	Psittaculidae (Old World Parrots)	238258	19462428	1399781537	TRUE	FALSE
Eurasian Bullfinch	Pyrrhula pyrrhula	Passeriformes	Fringillidae (Finches, Euphonias, and Allies)	237343	19401419	1870152785	TRUE	FALSE
Pacific-slope Flycatcher	Empidonax difficilis	Passeriformes	Tyrannidae (Tyrant Flycatchers)	257412	19360637	1162951114	TRUE	TRUE
Great Spotted Woodpecker	Dendrocopos major	Piciformes	Picidae (Woodpeckers)	224748	19280315	1784451583	TRUE	FALSE
Bobolink	Dolichonyx oryzivorus	Passeriformes	Icteridae (Troupials and Allies)	1932319	19276086	198804280	TRUE	TRUE
Silver-eye	Zosterops lateralis	Passeriformes	Zosteropidae (White-eyes, Yuhinas, and Allies)	211054	19215046	1440475609	TRUE	FALSE
Bay-breasted Warbler	Setophaga castanea	Passeriformes	Parulidae (New World Warblers)	214886	19149191	1604024381	TRUE	TRUE
Pied Stilt	Himantopus leucocephalus	Charadriiformes	Recurvirostridae (Stilts and Avocets)	215489	19118441	1554937573	FALSE	FALSE
Pallas's Grasshopper-Warbler	Locustella certhiola	Passeriformes	Locustellidae (Grassbirds and Allies)	216938	19047346	1757823706	TRUE	FALSE
Red-backed Shrike	Lanius collurio	Passeriformes	Laniidae (Shrikes)	219268	18974738	1574527697	TRUE	FALSE
American Black Duck	Anas rubripes	Anseriformes	Anatidae (Ducks, Geese, and Waterfowl)	201029	18953154	1619863704	TRUE	FALSE
Brown Shrike	Lanius cristatus	Passeriformes	Laniidae (Shrikes)	211208	18912822	1613814434	TRUE	FALSE
European Golden-Plover	Pluvialis apricaria	Charadriiformes	Charadriidae (Plovers and Lapwings)	607584	18894447	601423160	TRUE	TRUE
Long-tailed Tit	Aegithalos caudatus	Passeriformes	Aegithalidae (Long-tailed Tits)	224901	18889928	1674074502	TRUE	FALSE
Pacific Swallow	Hirundo tahitica	Passeriformes	Hirundinidae (Swallows)	235040	18822578	1670432310	TRUE	FALSE
Citrine Wagtail	Motacilla citreola	Passeriformes	Motacillidae (Wagtails and Pipits)	198577	18821905	1621750717	TRUE	FALSE
Least Flycatcher	Empidonax minimus	Passeriformes	Tyrannidae (Tyrant Flycatchers)	2184422	18815411	163735415	TRUE	TRUE
Dickcissel	Spiza americana	Passeriformes	Cardinalidae (Cardinals and Allies)	2303058	18807815	145994157	FALSE	TRUE
Crested Auklet	Aethia cristatella	Charadriiformes	Alcidae (Auks, Murres, and Puffins)	264166	18787174	1269479192	FALSE	FALSE
Siberian Stonechat	Saxicola maurus	Passeriformes	Muscicapidae (Old World Flycatchers)	205082	18768210	1927254126	FALSE	FALSE
Chestnut-backed Chickadee	Poecile rufescens	Passeriformes	Paridae (Tits, Chickadees, and Titmice)	1493031	18747101	257823858	TRUE	TRUE
Eurasian Sparrowhawk	Accipiter nisus	Accipitriformes	Accipitridae (Hawks, Eagles, and Kites)	201705	18706083	1603116955	TRUE	TRUE
Eurasian Wren	Troglodytes troglodytes	Passeriformes	Troglodytidae (Wrens)	210000	18682476	1680284951	TRUE	FALSE
White-collared Swift	Streptoprocne zonaris	Caprimulgiformes	Apodidae (Swifts)	264206	18677440	1158599552	TRUE	FALSE
Stilt Sandpiper	Calidris himantopus	Charadriiformes	Scolopacidae (Sandpipers and Allies)	219705	18671433	1647605751	TRUE	FALSE
Fulvous Whistling-Duck	Dendrocygna bicolor	Anseriformes	Anatidae (Ducks, Geese, and Waterfowl)	181740	18662480	1656690076	TRUE	FALSE
Forster's Tern	Sterna forsteri	Charadriiformes	Laridae (Gulls, Terns, and Skimmers)	245825	18651351	1722215606	TRUE	FALSE
Australasian Swamphen	Porphyrio melanotus	Gruiformes	Rallidae (Rails, Gallinules, and Coots)	197357	18609919	1644175940	FALSE	FALSE
Black-tailed Godwit	Limosa limosa	Charadriiformes	Scolopacidae (Sandpipers and Allies)	447168	18579429	828755799	FALSE	TRUE
Purple Heron	Ardea purpurea	Pelecaniformes	Ardeidae (Herons, Egrets, and Bitterns)	196673	18570159	1698798563	TRUE	FALSE
American Kestrel	Falco sparverius	Falconiformes	Falconidae (Falcons and Caracaras)	1537817	18475897	234133154	TRUE	TRUE
Eurasian Reed Warbler	Acrocephalus scirpaceus	Passeriformes	Acrocephalidae (Reed Warblers and Allies)	202685	18408664	1667459303	TRUE	FALSE
California Towhee	Melozone crissalis	Passeriformes	Passerellidae (New World Sparrows)	281518	18366883	1019336382	FALSE	TRUE
Black-billed Magpie	Pica hudsonia	Passeriformes	Corvidae (Crows, Jays, and Magpies)	1147915	18362730	284535360	TRUE	TRUE
White-cheeked Pintail	Anas bahamensis	Anseriformes	Anatidae (Ducks, Geese, and Waterfowl)	207280	18339500	1640609918	TRUE	FALSE
White-cheeked Starling	Spodiopsar cineraceus	Passeriformes	Sturnidae (Starlings)	217823	18306839	1460399133	TRUE	FALSE
Taiga Bean-Goose	Anser fabalis	Anseriformes	Anatidae (Ducks, Geese, and Waterfowl)	237226	18115177	1343907600	TRUE	FALSE
Song Thrush	Turdus philomelos	Passeriformes	Turdidae (Thrushes and Allies)	213626	18106941	1620436735	TRUE	FALSE
Wood Thrush	Hylocichla mustelina	Passeriformes	Turdidae (Thrushes and Allies)	1707040	18063546	197075636	FALSE	TRUE
Pallid Swift	Apus pallidus	Caprimulgiformes	Apodidae (Swifts)	225068	18053779	1472159032	TRUE	FALSE
Reed Bunting	Emberiza schoeniclus	Passeriformes	Emberizidae (Old World Buntings)	183497	18052623	1513173766	TRUE	FALSE
White Ibis	Eudocimus albus	Pelecaniformes	Threskiornithidae (Ibises and Spoonbills)	220055	18024425	1328641378	TRUE	FALSE
Coal Tit	Periparus ater	Passeriformes	Paridae (Tits, Chickadees, and Titmice)	215217	18011962	1427046509	TRUE	FALSE
Green Sandpiper	Tringa ochropus	Charadriiformes	Scolopacidae (Sandpipers and Allies)	205384	17966360	1625213767	TRUE	FALSE
White-breasted Woodswallow	Artamus leucorynchus	Passeriformes	Artamidae (Woodswallows)	212251	17943903	1625254781	TRUE	FALSE
Pied Kingfisher	Ceryle rudis	Coraciiformes	Alcedinidae (Kingfishers)	177276	17777106	1520602291	TRUE	FALSE
Cockatiel	Nymphicus hollandicus	Psittaciformes	Cacatuidae (Cockatoos)	207261	17727544	1551455616	TRUE	FALSE
Black-browed Albatross	Thalassarche melanophris	Procellariiformes	Diomedeidae (Albatrosses)	190290	17647319	1473568436	FALSE	FALSE
Great Knot	Calidris tenuirostris	Charadriiformes	Scolopacidae (Sandpipers and Allies)	189540	17448398	1687965285	TRUE	FALSE
Yellowhammer	Emberiza citrinella	Passeriformes	Emberizidae (Old World Buntings)	206612	17439114	1200732497	TRUE	FALSE
Western Tanager	Piranga ludoviciana	Passeriformes	Cardinalidae (Cardinals and Allies)	558500	17394286	497542275	TRUE	TRUE
Pacific Black Duck	Anas superciliosa	Anseriformes	Anatidae (Ducks, Geese, and Waterfowl)	223995	17317928	1441764015	TRUE	FALSE
Sandhill Crane	Antigone canadensis	Gruiformes	Gruidae (Cranes)	263247	17295706	1110527069	TRUE	FALSE
Bohemian Waxwing	Bombycilla garrulus	Passeriformes	Bombycillidae (Waxwings)	1058417	17293522	261587373	TRUE	TRUE
Twite	Linaria flavirostris	Passeriformes	Fringillidae (Finches, Euphonias, and Allies)	205622	17221943	1523180476	TRUE	FALSE
Eurasian Blue Tit	Cyanistes caeruleus	Passeriformes	Paridae (Tits, Chickadees, and Titmice)	225797	17115823	1298010969	TRUE	FALSE
Greater Whitethroat	Sylvia communis	Passeriformes	Sylviidae (Sylviid Warblers)	201967	17111613	1587718731	TRUE	FALSE
Chimney Swift	Chaetura pelagica	Caprimulgiformes	Apodidae (Swifts)	1070263	17068138	274050618	TRUE	TRUE
Sacred Ibis	Threskiornis aethiopicus	Pelecaniformes	Threskiornithidae (Ibises and Spoonbills)	201190	17037058	1516262218	TRUE	FALSE
Black Drongo	Dicrurus macrocercus	Passeriformes	Dicruridae (Drongos)	210262	17036889	1212415571	TRUE	FALSE
Asian Openbill	Anastomus oscitans	Ciconiiformes	Ciconiidae (Storks)	220741	17035285	1352291940	TRUE	FALSE
Pied-billed Grebe	Podilymbus podiceps	Podicipediformes	Podicipedidae (Grebes)	185454	17024025	1776296800	TRUE	FALSE
Eurasian Golden Oriole	Oriolus oriolus	Passeriformes	Oriolidae (Old World Orioles)	177719	17015829	1520732638	TRUE	FALSE
Rusty Blackbird	Euphagus carolinus	Passeriformes	Icteridae (Troupials and Allies)	973775	16988871	298646169	TRUE	TRUE
Oriental Pratincole	Glareola maldivarum	Charadriiformes	Glareolidae (Pratincoles and Coursers)	219148	16963643	1357533586	TRUE	FALSE
King Eider	Somateria spectabilis	Anseriformes	Anatidae (Ducks, Geese, and Waterfowl)	185216	16955652	1512915374	TRUE	FALSE
American Avocet	Recurvirostra americana	Charadriiformes	Recurvirostridae (Stilts and Avocets)	199724	16929127	1404974814	FALSE	FALSE
Wilson's Snipe	Gallinago delicata	Charadriiformes	Scolopacidae (Sandpipers and Allies)	179244	16917243	1486520265	TRUE	FALSE
Greenish Warbler	Phylloscopus trochiloides	Passeriformes	Phylloscopidae (Leaf Warblers)	184420	16860741	1624368393	TRUE	FALSE
Hairy Woodpecker	Dryobates villosus	Piciformes	Picidae (Woodpeckers)	1292859	16835765	211104808	TRUE	TRUE
Sedge Wren	Cistothorus platensis	Passeriformes	Troglodytidae (Wrens)	447266	16789354	611042072	TRUE	TRUE
Blue-tailed Bee-eater	Merops philippinus	Coraciiformes	Meropidae (Bee-eaters)	215275	16761703	1339556899	TRUE	FALSE
Palm Tanager	Thraupis palmarum	Passeriformes	Thraupidae (Tanagers and Allies)	187142	16724904	1530093148	TRUE	FALSE
Hammond's Flycatcher	Empidonax hammondii	Passeriformes	Tyrannidae (Tyrant Flycatchers)	215990	16721360	1267698163	FALSE	TRUE
Light-vented Bulbul	Pycnonotus sinensis	Passeriformes	Pycnonotidae (Bulbuls)	262428	16721235	1350404770	TRUE	FALSE
Gray-headed Swamphen	Porphyrio poliocephalus	Gruiformes	Rallidae (Rails, Gallinules, and Coots)	213128	16623997	1543847340	FALSE	FALSE
Eurasian Linnet	Linaria cannabina	Passeriformes	Fringillidae (Finches, Euphonias, and Allies)	204570	16572988	1415415880	TRUE	FALSE
Chilean Flamingo	Phoenicopterus chilensis	Phoenicopteriformes	Phoenicopteridae (Flamingos)	243952	16544599	1307328766	TRUE	FALSE
Lesser Crested Tern	Thalasseus bengalensis	Charadriiformes	Laridae (Gulls, Terns, and Skimmers)	183639	16526167	1533621309	TRUE	FALSE
Yellow-vented Bulbul	Pycnonotus goiavier	Passeriformes	Pycnonotidae (Bulbuls)	187312	16507253	1399966653	TRUE	FALSE
Cory's Shearwater	Calonectris diomedea	Procellariiformes	Procellariidae (Shearwaters and Petrels)	212638	16504304	1413534212	FALSE	FALSE
Rufous Hummingbird	Selasphorus rufus	Caprimulgiformes	Trochilidae (Hummingbirds)	853715	16372838	312173554	TRUE	TRUE
Roseate Tern	Sterna dougallii	Charadriiformes	Laridae (Gulls, Terns, and Skimmers)	190446	16333336	1425738016	TRUE	TRUE
European Stonechat	Saxicola rubicola	Passeriformes	Muscicapidae (Old World Flycatchers)	220483	16330969	1361699664	FALSE	TRUE
Long-tailed Cormorant	Microcarbo africanus	Suliformes	Phalacrocoracidae (Cormorants and Shags)	192764	16327440	1612681983	TRUE	FALSE
Eurasian Nuthatch	Sitta europaea	Passeriformes	Sittidae (Nuthatches)	170835	16291137	1543851676	TRUE	FALSE
Isabelline Wheatear	Oenanthe isabellina	Passeriformes	Muscicapidae (Old World Flycatchers)	180371	16259129	1393828525	TRUE	FALSE
American Oystercatcher	Haematopus palliatus	Charadriiformes	Haematopodidae (Oystercatchers)	197503	16247615	1571100135	TRUE	FALSE
Black-winged Pratincole	Glareola nordmanni	Charadriiformes	Glareolidae (Pratincoles and Coursers)	177764	16236213	1487102985	TRUE	FALSE
Common Eider	Somateria mollissima	Anseriformes	Anatidae (Ducks, Geese, and Waterfowl)	527132	16192884	559382868	TRUE	TRUE
Oriental Greenfinch	Chloris sinica	Passeriformes	Fringillidae (Finches, Euphonias, and Allies)	188285	16153721	1396491848	TRUE	FALSE
Asian Palm-Swift	Cypsiurus balasiensis	Caprimulgiformes	Apodidae (Swifts)	195460	16120499	1302790554	TRUE	FALSE
Asian Pied Starling	Gracupica contra	Passeriformes	Sturnidae (Starlings)	194406	16114518	1546420080	TRUE	FALSE
Social Flycatcher	Myiozetetes similis	Passeriformes	Tyrannidae (Tyrant Flycatchers)	181002	16087600	1383493296	TRUE	FALSE
Eurasian Jay	Garrulus glandarius	Passeriformes	Corvidae (Crows, Jays, and Magpies)	192829	16081076	1530475814	TRUE	FALSE
Red-billed Chough	Pyrrhocorax pyrrhocorax	Passeriformes	Corvidae (Crows, Jays, and Magpies)	180370	16061318	1484602232	TRUE	FALSE
Manx Shearwater	Puffinus puffinus	Procellariiformes	Procellariidae (Shearwaters and Petrels)	270713	15935982	1034936010	FALSE	TRUE
Brown-chested Martin	Progne tapera	Passeriformes	Hirundinidae (Swallows)	235276	15932028	1071091560	TRUE	FALSE
Common Kingfisher	Alcedo atthis	Coraciiformes	Alcedinidae (Kingfishers)	184383	15900598	1433845449	TRUE	FALSE
Galah	Eolophus roseicapilla	Psittaciformes	Cacatuidae (Cockatoos)	225391	15884664	1163686503	TRUE	FALSE
Red Collared-Dove	Streptopelia tranquebarica	Columbiformes	Columbidae (Pigeons and Doves)	190914	15880691	1320092377	TRUE	FALSE
Red-cheeked Cordonbleu	Uraeginthus bengalus	Passeriformes	Estrildidae (Waxbills and Allies)	170349	15847117	1474105251	TRUE	FALSE
Southern Rough-winged Swallow	Stelgidopteryx ruficollis	Passeriformes	Hirundinidae (Swallows)	175474	15837843	1459962673	TRUE	FALSE
Loggerhead Shrike	Lanius ludovicianus	Passeriformes	Laniidae (Shrikes)	673523	15767135	335089201	FALSE	TRUE
White-eyed Parakeet	Psittacara leucophthalmus	Psittaciformes	Psittacidae (New World and African Parrots)	169545	15729248	1424414485	TRUE	FALSE
Hill Pigeon	Columba rupestris	Columbiformes	Columbidae (Pigeons and Doves)	196688	15721867	1457741377	TRUE	FALSE
Pallas's Leaf Warbler	Phylloscopus proregulus	Passeriformes	Phylloscopidae (Leaf Warblers)	187549	15721144	1176607966	TRUE	FALSE
Baltimore Oriole	Icterus galbula	Passeriformes	Icteridae (Troupials and Allies)	1360363	15707138	188367863	FALSE	TRUE
Caspian Gull	Larus cachinnans	Charadriiformes	Laridae (Gulls, Terns, and Skimmers)	192040	15697606	1318051889	TRUE	FALSE
European Turtle-Dove	Streptopelia turtur	Columbiformes	Columbidae (Pigeons and Doves)	169860	15583780	1470592313	TRUE	FALSE
Short-eared Owl	Asio flammeus	Strigiformes	Strigidae (Owls)	708627	15555269	387250680	TRUE	TRUE
Red-wattled Lapwing	Vanellus indicus	Charadriiformes	Charadriidae (Plovers and Lapwings)	185533	15553180	1247118140	TRUE	FALSE
Palm Warbler	Setophaga palmarum	Passeriformes	Parulidae (New World Warblers)	280745	15414693	913181356	TRUE	TRUE
Oriental Magpie	Pica serica	Passeriformes	Corvidae (Crows, Jays, and Magpies)	175479	15310919	1277230255	FALSE	FALSE
Abdim's Stork	Ciconia abdimii	Ciconiiformes	Ciconiidae (Storks)	194274	15285171	1166629564	TRUE	FALSE
Plumed Whistling-Duck	Dendrocygna eytoni	Anseriformes	Anatidae (Ducks, Geese, and Waterfowl)	201921	15276743	1149546991	TRUE	FALSE
Crested Myna	Acridotheres cristatellus	Passeriformes	Sturnidae (Starlings)	157839	15248420	1507126317	TRUE	FALSE
Yellow-bellied Sapsucker	Sphyrapicus varius	Piciformes	Picidae (Woodpeckers)	716531	15246450	303271810	TRUE	TRUE
Flesh-footed Shearwater	Ardenna carneipes	Procellariiformes	Procellariidae (Shearwaters and Petrels)	173209	15232179	1229211068	FALSE	FALSE
Rainbow Bee-eater	Merops ornatus	Coraciiformes	Meropidae (Bee-eaters)	160626	15212608	1112127811	TRUE	FALSE
Eastern Yellow Wagtail	Motacilla tschutschensis	Passeriformes	Motacillidae (Wagtails and Pipits)	171375	15176416	1213443095	TRUE	FALSE
Canada Jay	Perisoreus canadensis	Passeriformes	Corvidae (Crows, Jays, and Magpies)	1909996	15030323	115444509	TRUE	TRUE
Australian Ibis	Threskiornis molucca	Pelecaniformes	Threskiornithidae (Ibises and Spoonbills)	174941	15010179	1252912104	FALSE	FALSE
Desert Wheatear	Oenanthe deserti	Passeriformes	Muscicapidae (Old World Flycatchers)	168133	14997742	1301807701	TRUE	FALSE
Little Blue Heron	Egretta caerulea	Pelecaniformes	Ardeidae (Herons, Egrets, and Bitterns)	166215	14995541	1343215776	TRUE	FALSE
Blue-footed Booby	Sula nebouxii	Suliformes	Sulidae (Boobies and Gannets)	196220	14992631	1286571690	TRUE	FALSE
Lesser Goldfinch	Spinus psaltria	Passeriformes	Fringillidae (Finches, Euphonias, and Allies)	479933	14913455	488963469	FALSE	TRUE
Willie-wagtail	Rhipidura leucophrys	Passeriformes	Rhipiduridae (Fantails)	154629	14902888	1337373869	TRUE	FALSE
Olive-backed Sunbird	Cinnyris jugularis	Passeriformes	Nectariniidae (Sunbirds and Spiderhunters)	183869	14880978	1129954089	TRUE	FALSE
Eurasian Marsh-Harrier	Circus aeruginosus	Accipitriformes	Accipitridae (Hawks, Eagles, and Kites)	164518	14846934	1402908430	TRUE	FALSE
House Swift	Apus nipalensis	Caprimulgiformes	Apodidae (Swifts)	147353	14829594	1340358935	TRUE	FALSE
Little Black Cormorant	Phalacrocorax sulcirostris	Suliformes	Phalacrocoracidae (Cormorants and Shags)	166898	14795104	1343854007	TRUE	FALSE
Brant	Branta bernicla	Anseriformes	Anatidae (Ducks, Geese, and Waterfowl)	282374	14746507	724405127	TRUE	TRUE
Water Pipit	Anthus spinoletta	Passeriformes	Motacillidae (Wagtails and Pipits)	175842	14704144	1514302828	TRUE	FALSE
White-throated Bee-eater	Merops albicollis	Coraciiformes	Meropidae (Bee-eaters)	187423	14678404	1239767913	TRUE	FALSE
Picui Ground-Dove	Columbina picui	Columbiformes	Columbidae (Pigeons and Doves)	165850	14614815	1102622034	TRUE	FALSE
Indian Peafowl	Pavo cristatus	Galliformes	Phasianidae (Pheasants, Grouse, and Allies)	176758	14521152	1396340807	TRUE	FALSE
Little Cormorant	Microcarbo niger	Suliformes	Phalacrocoracidae (Cormorants and Shags)	184035	14441363	1114585017	TRUE	FALSE
Speckled Pigeon	Columba guinea	Columbiformes	Columbidae (Pigeons and Doves)	152116	14388820	1287819871	TRUE	FALSE
Crested Duck	Lophonetta specularioides	Anseriformes	Anatidae (Ducks, Geese, and Waterfowl)	171018	14381400	1222737694	TRUE	FALSE
Silver-beaked Tanager	Ramphocelus carbo	Passeriformes	Thraupidae (Tanagers and Allies)	150113	14337334	1401072662	TRUE	FALSE
Magpie Goose	Anseranas semipalmata	Anseriformes	Anseranatidae (Magpie Goose)	189561	14328914	1077369953	TRUE	FALSE
Grasshopper Sparrow	Ammodramus savannarum	Passeriformes	Passerellidae (New World Sparrows)	1032417	14314999	192558657	FALSE	TRUE
Ring-necked Dove	Streptopelia capicola	Columbiformes	Columbidae (Pigeons and Doves)	160862	14299767	1169968464	TRUE	FALSE
Northern Carmine Bee-eater	Merops nubicus	Coraciiformes	Meropidae (Bee-eaters)	154038	14274802	1230786901	TRUE	FALSE
Yellow-rumped Cacique	Cacicus cela	Passeriformes	Icteridae (Troupials and Allies)	169005	14250725	1129729606	TRUE	FALSE
Common Shelduck	Tadorna tadorna	Anseriformes	Anatidae (Ducks, Geese, and Waterfowl)	329547	14187918	681861448	TRUE	TRUE
Yellow-chevroned Parakeet	Brotogeris chiriri	Psittaciformes	Psittacidae (New World and African Parrots)	157587	14187216	1268079232	TRUE	FALSE
Black-throated Blue Warbler	Setophaga caerulescens	Passeriformes	Parulidae (New World Warblers)	203068	14170498	972452044	FALSE	TRUE
Red-flanked Bluetail	Tarsiger cyanurus	Passeriformes	Muscicapidae (Old World Flycatchers)	143284	14081709	1199442136	TRUE	FALSE
Upland Goose	Chloephaga picta	Anseriformes	Anatidae (Ducks, Geese, and Waterfowl)	198667	14067656	1313020920	TRUE	FALSE
Little Corella	Cacatua sanguinea	Psittaciformes	Cacatuidae (Cockatoos)	193925	14055438	1105911412	TRUE	FALSE
Orange-winged Parrot	Amazona amazonica	Psittaciformes	Psittacidae (New World and African Parrots)	164740	14037225	1195891799	TRUE	FALSE
Brown-crested Flycatcher	Myiarchus tyrannulus	Passeriformes	Tyrannidae (Tyrant Flycatchers)	216488	14030509	956037630	TRUE	TRUE
Fairy Martin	Petrochelidon ariel	Passeriformes	Hirundinidae (Swallows)	178177	13958137	1043009013	TRUE	FALSE
Horned Grebe	Podiceps auritus	Podicipediformes	Podicipedidae (Grebes)	142270	13922298	1236448660	TRUE	FALSE
Asian Glossy Starling	Aplonis panayensis	Passeriformes	Sturnidae (Starlings)	181351	13917389	1023080703	TRUE	FALSE
Red-eyed Dove	Streptopelia semitorquata	Columbiformes	Columbidae (Pigeons and Doves)	146404	13903347	1218343412	TRUE	FALSE
Willow Tit	Poecile montanus	Passeriformes	Paridae (Tits, Chickadees, and Titmice)	152863	13894939	1168276751	TRUE	FALSE
Tree Martin	Petrochelidon nigricans	Passeriformes	Hirundinidae (Swallows)	155670	13877867	1148944935	TRUE	FALSE
Cinnamon Teal	Spatula cyanoptera	Anseriformes	Anatidae (Ducks, Geese, and Waterfowl)	159469	13845819	1350615939	TRUE	FALSE
Magellanic Penguin	Spheniscus magellanicus	Sphenisciformes	Spheniscidae (Penguins)	143540	13817187	1061170888	FALSE	FALSE
Red-crested Pochard	Netta rufina	Anseriformes	Anatidae (Ducks, Geese, and Waterfowl)	145635	13807326	1203899242	TRUE	FALSE
Northern Gray-headed Sparrow	Passer griseus	Passeriformes	Passeridae (Old World Sparrows)	179369	13806224	1168141120	TRUE	FALSE
Booted Warbler	Iduna caligata	Passeriformes	Acrocephalidae (Reed Warblers and Allies)	138931	13789285	1217656650	TRUE	FALSE
Slaty-backed Gull	Larus schistisagus	Charadriiformes	Laridae (Gulls, Terns, and Skimmers)	136773	13780611	1241173777	TRUE	FALSE
Purple Finch	Haemorhous purpureus	Passeriformes	Fringillidae (Finches, Euphonias, and Allies)	587158	13761021	342466371	TRUE	TRUE
Yellow-breasted Chat	Icteria virens	Passeriformes	Icteriidae (Yellow-breasted Chat)	1815433	13725545	109878355	FALSE	TRUE
Black-throated Gray Warbler	Setophaga nigrescens	Passeriformes	Parulidae (New World Warblers)	173561	13638892	1065542840	FALSE	TRUE
Taiga Flycatcher	Ficedula albicilla	Passeriformes	Muscicapidae (Old World Flycatchers)	145581	13611533	1294929695	TRUE	FALSE
Wood Stork	Mycteria americana	Ciconiiformes	Ciconiidae (Storks)	157206	13602379	1286029053	TRUE	FALSE
Metallic Starling	Aplonis metallica	Passeriformes	Sturnidae (Starlings)	214777	13598801	909348540	TRUE	FALSE
Wandering Whistling-Duck	Dendrocygna arcuata	Anseriformes	Anatidae (Ducks, Geese, and Waterfowl)	154486	13594657	1093925077	TRUE	FALSE
Western Gull	Larus occidentalis	Charadriiformes	Laridae (Gulls, Terns, and Skimmers)	165738	13577953	1281846230	FALSE	FALSE
Garden Warbler	Sylvia borin	Passeriformes	Sylviidae (Sylviid Warblers)	147324	13552732	1159348259	TRUE	FALSE
White-throated Kingfisher	Halcyon smyrnensis	Coraciiformes	Alcedinidae (Kingfishers)	147174	13506083	1295313712	TRUE	FALSE
Guanay Cormorant	Phalacrocorax bougainvillii	Suliformes	Phalacrocoracidae (Cormorants and Shags)	229111	13494661	863363287	TRUE	FALSE
LeConte's Sparrow	Ammospiza leconteii	Passeriformes	Passerellidae (New World Sparrows)	213617	13492916	947997504	TRUE	TRUE
Bar-headed Goose	Anser indicus	Anseriformes	Anatidae (Ducks, Geese, and Waterfowl)	145961	13444145	1136432357	TRUE	FALSE
Little Bunting	Emberiza pusilla	Passeriformes	Emberizidae (Old World Buntings)	154731	13437476	1240062910	TRUE	FALSE
Picazuro Pigeon	Patagioenas picazuro	Columbiformes	Columbidae (Pigeons and Doves)	156548	13434741	1046178178	TRUE	FALSE
Wire-tailed Swallow	Hirundo smithii	Passeriformes	Hirundinidae (Swallows)	165943	13414555	1210967476	TRUE	FALSE
Kamchatka Leaf Warbler	Phylloscopus examinandus	Passeriformes	Phylloscopidae (Leaf Warblers)	146062	13389581	1243077255	TRUE	FALSE
Lesser Kestrel	Falco naumanni	Falconiformes	Falconidae (Falcons and Caracaras)	157395	13382449	1188926038	TRUE	FALSE
Great Shearwater	Ardenna gravis	Procellariiformes	Procellariidae (Shearwaters and Petrels)	141435	13332049	1147480696	FALSE	FALSE
White-winged Scoter	Melanitta deglandi	Anseriformes	Anatidae (Ducks, Geese, and Waterfowl)	171238	13265427	1150229274	TRUE	FALSE
Tawny Pipit	Anthus campestris	Passeriformes	Motacillidae (Wagtails and Pipits)	147583	13232699	1262701398	TRUE	FALSE
Tufted Puffin	Fratercula cirrhata	Charadriiformes	Alcidae (Auks, Murres, and Puffins)	152026	13221205	1130604661	FALSE	FALSE
Maned Duck	Chenonetta jubata	Anseriformes	Anatidae (Ducks, Geese, and Waterfowl)	141758	13209759	1104690856	TRUE	FALSE
Asian Koel	Eudynamys scolopaceus	Cuculiformes	Cuculidae (Cuckoos)	145181	13170599	1151705616	TRUE	FALSE
Great Horned Owl	Bubo virginianus	Strigiformes	Strigidae (Owls)	831322	13153941	201277457	TRUE	TRUE
Common Tailorbird	Orthotomus sutorius	Passeriformes	Cisticolidae (Cisticolas and Allies)	158099	13080740	1246582582	TRUE	FALSE
Little Grebe	Tachybaptus ruficollis	Podicipediformes	Podicipedidae (Grebes)	291090	13066698	564708570	TRUE	TRUE
Gray-crowned Rosy-Finch	Leucosticte tephrocotis	Passeriformes	Fringillidae (Finches, Euphonias, and Allies)	139897	13060801	1174153856	TRUE	FALSE
Great Blue Heron	Ardea herodias	Pelecaniformes	Ardeidae (Herons, Egrets, and Bitterns)	145448	13029336	1216661652	TRUE	FALSE
Wattled Jacana	Jacana jacana	Charadriiformes	Jacanidae (Jacanas)	152754	13011162	1147097022	TRUE	FALSE
Yellow-billed Cuckoo	Coccyzus americanus	Cuculiformes	Cuculidae (Cuckoos)	1982900	13010576	84108315	TRUE	TRUE
Yellow-billed Teal	Anas flavirostris	Anseriformes	Anatidae (Ducks, Geese, and Waterfowl)	139734	13000858	978061725	TRUE	FALSE
Allen's Hummingbird	Selasphorus sasin	Caprimulgiformes	Trochilidae (Hummingbirds)	142554	12995161	1215407866	FALSE	TRUE
Eurasian Spoonbill	Platalea leucorodia	Pelecaniformes	Threskiornithidae (Ibises and Spoonbills)	129369	12989010	1182904890	TRUE	FALSE
Ash-throated Flycatcher	Myiarchus cinerascens	Passeriformes	Tyrannidae (Tyrant Flycatchers)	316102	12965225	599793430	FALSE	TRUE
Zebra Dove	Geopelia striata	Columbiformes	Columbidae (Pigeons and Doves)	174139	12924856	1028570232	TRUE	FALSE
Bell's Vireo	Vireo bellii	Passeriformes	Vireonidae (Vireos, Shrike-Babblers, and Erpornis)	272992	12899336	556950360	FALSE	TRUE
Mourning Warbler	Geothlypis philadelphia	Passeriformes	Parulidae (New World Warblers)	202013	12895807	955721682	TRUE	TRUE
Wood Duck	Aix sponsa	Anseriformes	Anatidae (Ducks, Geese, and Waterfowl)	152233	12889322	1188167002	FALSE	FALSE
Great Cormorant	Phalacrocorax carbo	Suliformes	Phalacrocoracidae (Cormorants and Shags)	667311	12865671	273556176	TRUE	TRUE
Red Avadavat	Amandava amandava	Passeriformes	Estrildidae (Waxbills and Allies)	126572	12820075	1190021070	TRUE	FALSE
Hooded Warbler	Setophaga citrina	Passeriformes	Parulidae (New World Warblers)	302612	12810138	553394766	FALSE	TRUE
Indian Pond-Heron	Ardeola grayii	Pelecaniformes	Ardeidae (Herons, Egrets, and Bitterns)	159249	12808984	1106311807	TRUE	FALSE
Goldcrest	Regulus regulus	Passeriformes	Regulidae (Kinglets)	130939	12784949	1194533305	TRUE	FALSE
Germain's Swiftlet	Aerodramus germani	Caprimulgiformes	Apodidae (Swifts)	139958	12759674	1160439319	FALSE	FALSE
Canyon Towhee	Melozone fusca	Passeriformes	Passerellidae (New World Sparrows)	299865	12723270	579365794	FALSE	TRUE
Brown-breasted Bulbul	Pycnonotus xanthorrhous	Passeriformes	Pycnonotidae (Bulbuls)	131916	12706633	1189239554	TRUE	FALSE
Magpie-lark	Grallina cyanoleuca	Passeriformes	Monarchidae (Monarch Flycatchers)	168391	12692782	979347287	TRUE	FALSE
Masked Lapwing	Vanellus miles	Charadriiformes	Charadriidae (Plovers and Lapwings)	148398	12646326	1074601933	TRUE	FALSE
Eurasian Crag-Martin	Ptyonoprogne rupestris	Passeriformes	Hirundinidae (Swallows)	125569	12615608	1116563011	TRUE	FALSE
Pink-footed Goose	Anser brachyrhynchus	Anseriformes	Anatidae (Ducks, Geese, and Waterfowl)	149617	12602527	1090376665	TRUE	FALSE
Great Gray Shrike	Lanius excubitor	Passeriformes	Laniidae (Shrikes)	149169	12577740	1134613089	TRUE	FALSE
Collared Plover	Charadrius collaris	Charadriiformes	Charadriidae (Plovers and Lapwings)	129510	12569291	1092807009	TRUE	FALSE
White-tipped Dove	Leptotila verreauxi	Columbiformes	Columbidae (Pigeons and Doves)	126021	12545160	1056152145	TRUE	FALSE
Peruvian Booby	Sula variegata	Suliformes	Sulidae (Boobies and Gannets)	181537	12543267	870239567	TRUE	FALSE
Yellow-headed Blackbird	Xanthocephalus xanthocephalus	Passeriformes	Icteridae (Troupials and Allies)	751507	12529921	223839471	TRUE	TRUE
Black-crowned Sparrow-Lark	Eremopterix nigriceps	Passeriformes	Alaudidae (Larks)	156185	12502284	1083289074	TRUE	FALSE
Tawny-flanked Prinia	Prinia subflava	Passeriformes	Cisticolidae (Cisticolas and Allies)	132312	12428122	1089632228	TRUE	FALSE
Common Nightingale	Luscinia megarhynchos	Passeriformes	Muscicapidae (Old World Flycatchers)	134910	12383545	1071137450	TRUE	FALSE
Amur Falcon	Falco amurensis	Falconiformes	Falconidae (Falcons and Caracaras)	159973	12369492	1129084022	TRUE	FALSE
Tricolored Heron	Egretta tricolor	Pelecaniformes	Ardeidae (Herons, Egrets, and Bitterns)	144068	12365120	1232618764	TRUE	FALSE
Monk Parakeet	Myiopsitta monachus	Psittaciformes	Psittacidae (New World and African Parrots)	176159	12328613	973731331	FALSE	TRUE
Brown Honeyeater	Lichmera indistincta	Passeriformes	Meliphagidae (Honeyeaters)	159162	12325479	1061077608	TRUE	FALSE
Indian Silverbill	Euodice malabarica	Passeriformes	Estrildidae (Waxbills and Allies)	124333	12298317	1095118179	TRUE	FALSE
Tropical Mockingbird	Mimus gilvus	Passeriformes	Mimidae (Mockingbirds and Thrashers)	119227	12286160	1032890026	FALSE	FALSE
Rustic Bunting	Emberiza rustica	Passeriformes	Emberizidae (Old World Buntings)	134976	12275576	1128115146	TRUE	FALSE
Black-throated Tit	Aegithalos concinnus	Passeriformes	Aegithalidae (Long-tailed Tits)	146656	12272237	1058542429	TRUE	FALSE
Brahminy Kite	Haliastur indus	Accipitriformes	Accipitridae (Hawks, Eagles, and Kites)	139196	12222714	1047027486	TRUE	FALSE
African Jacana	Actophilornis africanus	Charadriiformes	Jacanidae (Jacanas)	140082	12176161	1146678899	TRUE	FALSE
Southern Martin	Progne elegans	Passeriformes	Hirundinidae (Swallows)	146170	12161012	1034672810	TRUE	FALSE
Rock Martin	Ptyonoprogne fuligula	Passeriformes	Hirundinidae (Swallows)	132246	12102582	1073576300	TRUE	FALSE
African Stonechat	Saxicola torquatus	Passeriformes	Muscicapidae (Old World Flycatchers)	133224	12086654	1090426240	TRUE	FALSE
Vinous-throated Parrotbill	Sinosuthora webbiana	Passeriformes	Paradoxornithidae (Parrotbills, Wrentit, and Allies)	154891	12065836	1118121146	TRUE	FALSE
Buller's Shearwater	Ardenna bulleri	Procellariiformes	Procellariidae (Shearwaters and Petrels)	139783	12055081	1048020093	FALSE	FALSE
Hooded Vulture	Necrosyrtes monachus	Accipitriformes	Accipitridae (Hawks, Eagles, and Kites)	123614	12044164	1082026874	TRUE	FALSE
Spotted Sandgrouse	Pterocles senegallus	Pterocliformes	Pteroclidae (Sandgrouse)	129005	12031379	1078847391	TRUE	FALSE
European Pied Flycatcher	Ficedula hypoleuca	Passeriformes	Muscicapidae (Old World Flycatchers)	133217	12006736	969745598	TRUE	FALSE
Gray-tailed Tattler	Tringa brevipes	Charadriiformes	Scolopacidae (Sandpipers and Allies)	152205	11974991	1198908126	TRUE	FALSE
Blue-headed Vireo	Vireo solitarius	Passeriformes	Vireonidae (Vireos, Shrike-Babblers, and Erpornis)	304436	11956970	476503081	TRUE	TRUE
Black Guillemot	Cepphus grylle	Charadriiformes	Alcidae (Auks, Murres, and Puffins)	137975	11956515	1064756829	FALSE	FALSE
Chestnut-sided Warbler	Setophaga pensylvanica	Passeriformes	Parulidae (New World Warblers)	608676	11930052	246440657	FALSE	TRUE
Ruff	Calidris pugnax	Charadriiformes	Scolopacidae (Sandpipers and Allies)	149284	11911641	824158694	TRUE	TRUE
Yellow-billed Pintail	Anas georgica	Anseriformes	Anatidae (Ducks, Geese, and Waterfowl)	157071	11901006	932407600	TRUE	FALSE
Marbled Godwit	Limosa fedoa	Charadriiformes	Scolopacidae (Sandpipers and Allies)	144844	11826071	1113943815	FALSE	FALSE
Isabelline Shrike	Lanius isabellinus	Passeriformes	Laniidae (Shrikes)	114826	11807542	1079825085	TRUE	FALSE
Rusty-margined Flycatcher	Myiozetetes cayanensis	Passeriformes	Tyrannidae (Tyrant Flycatchers)	138068	11806957	1061402661	TRUE	FALSE
Broad-billed Sandpiper	Calidris falcinellus	Charadriiformes	Scolopacidae (Sandpipers and Allies)	135139	11794257	974645594	TRUE	FALSE
Green-backed Camaroptera	Camaroptera brachyura	Passeriformes	Cisticolidae (Cisticolas and Allies)	126085	11775670	1096229052	TRUE	FALSE
Hume's Warbler	Phylloscopus humei	Passeriformes	Phylloscopidae (Leaf Warblers)	130528	11757161	1015051918	TRUE	FALSE
Purple Sunbird	Cinnyris asiaticus	Passeriformes	Nectariniidae (Sunbirds and Spiderhunters)	136957	11670374	1244639893	TRUE	FALSE
Rufous Hornero	Furnarius rufus	Passeriformes	Furnariidae (Ovenbirds and Woodcreepers)	147700	11658689	1037534352	TRUE	FALSE
Sooty Gull	Ichthyaetus hemprichii	Charadriiformes	Laridae (Gulls, Terns, and Skimmers)	133905	11656878	1028564328	TRUE	FALSE
Red-tailed Shrike	Lanius phoenicuroides	Passeriformes	Laniidae (Shrikes)	127937	11637001	1128760456	TRUE	FALSE
Corn Bunting	Emberiza calandra	Passeriformes	Emberizidae (Old World Buntings)	134027	11633062	868514157	TRUE	FALSE
Cape Cormorant	Phalacrocorax capensis	Suliformes	Phalacrocoracidae (Cormorants and Shags)	153765	11590154	808839879	TRUE	FALSE
Burrowing Owl	Athene cunicularia	Strigiformes	Strigidae (Owls)	221239	11573159	679083487	TRUE	TRUE
Collared Pratincole	Glareola pratincola	Charadriiformes	Glareolidae (Pratincoles and Coursers)	121260	11514749	1160144391	TRUE	FALSE
Oriental White-eye	Zosterops palpebrosus	Passeriformes	Zosteropidae (White-eyes, Yuhinas, and Allies)	128849	11482569	1211788002	TRUE	FALSE
Kittlitz's Plover	Charadrius pecuarius	Charadriiformes	Charadriidae (Plovers and Lapwings)	126928	11478742	1011976043	TRUE	FALSE
White-plumed Honeyeater	Ptilotula penicillata	Passeriformes	Meliphagidae (Honeyeaters)	130511	11477533	882500735	TRUE	FALSE
European Roller	Coracias garrulus	Coraciiformes	Coraciidae (Rollers)	119221	11477372	1032670636	TRUE	FALSE
Russet Sparrow	Passer cinnamomeus	Passeriformes	Passeridae (Old World Sparrows)	130054	11448585	1085877884	TRUE	FALSE
Painted Bunting	Passerina ciris	Passeriformes	Cardinalidae (Cardinals and Allies)	212801	11402956	599664030	FALSE	TRUE
Brown-headed Gull	Chroicocephalus brunnicephalus	Charadriiformes	Laridae (Gulls, Terns, and Skimmers)	131445	11391240	932248397	TRUE	FALSE
Pied Bushchat	Saxicola caprata	Passeriformes	Muscicapidae (Old World Flycatchers)	128517	11385991	1051658051	TRUE	FALSE
Fork-tailed Palm-Swift	Tachornis squamata	Caprimulgiformes	Apodidae (Swifts)	121555	11362840	948608886	TRUE	FALSE
Red-capped Plover	Charadrius ruficapillus	Charadriiformes	Charadriidae (Plovers and Lapwings)	115840	11335158	1083603505	TRUE	FALSE
Chiloe Wigeon	Mareca sibilatrix	Anseriformes	Anatidae (Ducks, Geese, and Waterfowl)	128367	11328514	904288883	TRUE	FALSE
Common Redstart	Phoenicurus phoenicurus	Passeriformes	Muscicapidae (Old World Flycatchers)	119721	11327950	974751248	TRUE	FALSE
Red-gartered Coot	Fulica armillata	Gruiformes	Rallidae (Rails, Gallinules, and Coots)	135708	11317379	1013155852	TRUE	FALSE
Australian Magpie	Gymnorhina tibicen	Passeriformes	Cracticidae (Bellmagpies and Allies)	121706	11295888	1045418471	TRUE	FALSE
Yellow-throated Miner	Manorina flavigula	Passeriformes	Meliphagidae (Honeyeaters)	131917	11270441	996187874	TRUE	FALSE
Brown Creeper	Certhia americana	Passeriformes	Certhiidae (Treecreepers)	1235591	11257984	108913320	TRUE	TRUE
Redhead	Aythya americana	Anseriformes	Anatidae (Ducks, Geese, and Waterfowl)	138569	11248762	909444418	TRUE	FALSE
Razorbill	Alca torda	Charadriiformes	Alcidae (Auks, Murres, and Puffins)	330768	11239062	381673492	FALSE	TRUE
Woodchat Shrike	Lanius senator	Passeriformes	Laniidae (Shrikes)	123013	11231489	995508914	TRUE	FALSE
Siberian Rubythroat	Calliope calliope	Passeriformes	Muscicapidae (Old World Flycatchers)	127167	11227399	1004684500	TRUE	FALSE
White-rumped Munia	Lonchura striata	Passeriformes	Estrildidae (Waxbills and Allies)	132272	11204615	1038207175	TRUE	FALSE
White-tailed Tropicbird	Phaethon lepturus	Phaethontiformes	Phaethontidae (Tropicbirds)	125716	11198199	948913071	FALSE	FALSE
Sardinian Warbler	Sylvia melanocephala	Passeriformes	Sylviidae (Sylviid Warblers)	129628	11186971	868925203	TRUE	FALSE
Pacific Loon	Gavia pacifica	Gaviiformes	Gaviidae (Loons)	116730	11177564	965710701	TRUE	FALSE
Black-throated Green Warbler	Setophaga virens	Passeriformes	Parulidae (New World Warblers)	508729	11172466	241204023	FALSE	TRUE
Daurian Jackdaw	Corvus dauuricus	Passeriformes	Corvidae (Crows, Jays, and Magpies)	132492	11106690	962942433	TRUE	FALSE
White-winged Swallow	Tachycineta albiventer	Passeriformes	Hirundinidae (Swallows)	132103	11098874	1041194723	TRUE	FALSE
White-breasted Waterhen	Amaurornis phoenicurus	Gruiformes	Rallidae (Rails, Gallinules, and Coots)	129371	11093582	912674701	TRUE	FALSE
Squacco Heron	Ardeola ralloides	Pelecaniformes	Ardeidae (Herons, Egrets, and Bitterns)	125270	11053563	934413182	FALSE	FALSE
African Collared-Dove	Streptopelia roseogrisea	Columbiformes	Columbidae (Pigeons and Doves)	117976	11036026	929213978	TRUE	FALSE
Jungle Babbler	Turdoides striata	Passeriformes	Leiothrichidae (Laughingthrushes and Allies)	109033	11034641	983001933	TRUE	FALSE
Vermilion Flycatcher	Pyrocephalus rubinus	Passeriformes	Tyrannidae (Tyrant Flycatchers)	331949	11030138	406583127	TRUE	TRUE
Chestnut-bellied Sandgrouse	Pterocles exustus	Pterocliformes	Pteroclidae (Sandgrouse)	124641	11027378	1106447327	TRUE	FALSE
Graceful Prinia	Prinia gracilis	Passeriformes	Cisticolidae (Cisticolas and Allies)	137286	10997907	1045603692	TRUE	FALSE
Common Scoter	Melanitta nigra	Anseriformes	Anatidae (Ducks, Geese, and Waterfowl)	124604	10997832	896317256	TRUE	FALSE
Sayaca Tanager	Thraupis sayaca	Passeriformes	Thraupidae (Tanagers and Allies)	123847	10983662	1057813885	TRUE	FALSE
Japanese Tit	Parus minor	Passeriformes	Paridae (Tits, Chickadees, and Titmice)	126433	10958544	1037077100	FALSE	FALSE
Brown-throated Parakeet	Eupsittula pertinax	Psittaciformes	Psittacidae (New World and African Parrots)	142396	10951171	901761333	FALSE	FALSE
Black-headed Bunting	Emberiza melanocephala	Passeriformes	Emberizidae (Old World Buntings)	131455	10913493	931373257	TRUE	FALSE
Ortolan Bunting	Emberiza hortulana	Passeriformes	Emberizidae (Old World Buntings)	138517	10899516	972782367	TRUE	FALSE
Hadada Ibis	Bostrychia hagedash	Pelecaniformes	Threskiornithidae (Ibises and Spoonbills)	110061	10898992	979266896	TRUE	FALSE
Falcated Duck	Mareca falcata	Anseriformes	Anatidae (Ducks, Geese, and Waterfowl)	124464	10893939	955301220	TRUE	FALSE
Oriental Magpie-Robin	Copsychus saularis	Passeriformes	Muscicapidae (Old World Flycatchers)	115546	10874540	1166720188	TRUE	FALSE
Yellow-crowned Night-Heron	Nyctanassa violacea	Pelecaniformes	Ardeidae (Herons, Egrets, and Bitterns)	105676	10835872	949523865	TRUE	FALSE
Eastern Wood-Pewee	Contopus virens	Passeriformes	Tyrannidae (Tyrant Flycatchers)	495204	10790876	216179867	TRUE	TRUE
Tropical Parula	Setophaga pitiayumi	Passeriformes	Parulidae (New World Warblers)	121687	10766958	990336196	TRUE	FALSE
Western Grebe	Aechmophorus occidentalis	Podicipediformes	Podicipedidae (Grebes)	129922	10756924	928847456	TRUE	FALSE
Fork-tailed Drongo	Dicrurus adsimilis	Passeriformes	Dicruridae (Drongos)	114059	10736160	961979475	TRUE	FALSE
Green Heron	Butorides virescens	Pelecaniformes	Ardeidae (Herons, Egrets, and Bitterns)	122590	10703433	996642451	FALSE	FALSE
Cave Swiftlet	Collocalia linchi	Caprimulgiformes	Apodidae (Swifts)	134202	10690556	927652128	TRUE	FALSE
Long-tailed Shrike	Lanius schach	Passeriformes	Laniidae (Shrikes)	117082	10671796	938633797	TRUE	FALSE
Brown-necked Raven	Corvus ruficollis	Passeriformes	Corvidae (Crows, Jays, and Magpies)	114766	10665008	1004174015	TRUE	FALSE
Sandwich Tern	Thalasseus sandvicensis	Charadriiformes	Laridae (Gulls, Terns, and Skimmers)	238445	10598655	467388874	TRUE	TRUE
Chinese Blackbird	Turdus mandarinus	Passeriformes	Turdidae (Thrushes and Allies)	117134	10587640	840373443	TRUE	FALSE
Spotted Redshank	Tringa erythropus	Charadriiformes	Scolopacidae (Sandpipers and Allies)	112537	10581517	894296993	TRUE	FALSE
Baya Weaver	Ploceus philippinus	Passeriformes	Ploceidae (Weavers and Allies)	142549	10576381	907889762	TRUE	FALSE
Paddyfield Pipit	Anthus rufulus	Passeriformes	Motacillidae (Wagtails and Pipits)	110996	10564703	978161428	TRUE	FALSE
Least Auklet	Aethia pusilla	Charadriiformes	Alcidae (Auks, Murres, and Puffins)	147272	10502771	740142575	FALSE	FALSE
Pied Wheatear	Oenanthe pleschanka	Passeriformes	Muscicapidae (Old World Flycatchers)	113582	10464204	992322414	TRUE	FALSE
Say's Phoebe	Sayornis saya	Passeriformes	Tyrannidae (Tyrant Flycatchers)	688415	10437251	148357544	TRUE	TRUE
Great Crested Flycatcher	Myiarchus crinitus	Passeriformes	Tyrannidae (Tyrant Flycatchers)	456162	10434403	217739686	TRUE	TRUE
Black-naped Oriole	Oriolus chinensis	Passeriformes	Oriolidae (Old World Orioles)	122563	10428093	982679098	TRUE	FALSE
Grayish Saltator	Saltator coerulescens	Passeriformes	Thraupidae (Tanagers and Allies)	116712	10421836	912106363	TRUE	FALSE
Vinaceous Dove	Streptopelia vinacea	Columbiformes	Columbidae (Pigeons and Doves)	130911	10408535	968856082	TRUE	FALSE
Northern Red Bishop	Euplectes franciscanus	Passeriformes	Ploceidae (Weavers and Allies)	129945	10372109	920753845	TRUE	FALSE
Whinchat	Saxicola rubetra	Passeriformes	Muscicapidae (Old World Flycatchers)	104514	10362836	984733364	TRUE	FALSE
Crested Pigeon	Ocyphaps lophotes	Columbiformes	Columbidae (Pigeons and Doves)	119802	10360527	872920210	TRUE	FALSE
Chuck-will's-widow	Antrostomus carolinensis	Caprimulgiformes	Caprimulgidae (Nightjars and Allies)	110933	10273267	925185646	FALSE	TRUE
California Quail	Callipepla californica	Galliformes	Odontophoridae (New World Quail)	230323	10265045	447145276	TRUE	TRUE
Eurasian Nutcracker	Nucifraga caryocatactes	Passeriformes	Corvidae (Crows, Jays, and Magpies)	110095	10262737	883701070	TRUE	FALSE
Chestnut-collared Longspur	Calcarius ornatus	Passeriformes	Calcariidae (Longspurs and Snow Buntings)	165353	10245424	696292344	FALSE	TRUE
Chestnut Teal	Anas castanea	Anseriformes	Anatidae (Ducks, Geese, and Waterfowl)	119795	10239084	820306735	TRUE	FALSE
Pale-breasted Thrush	Turdus leucomelas	Passeriformes	Turdidae (Thrushes and Allies)	104841	10228817	957635153	TRUE	FALSE
Roseate Spoonbill	Platalea ajaja	Pelecaniformes	Threskiornithidae (Ibises and Spoonbills)	113380	10206632	916318397	TRUE	FALSE
Great Snipe	Gallinago media	Charadriiformes	Scolopacidae (Sandpipers and Allies)	103566	10175379	934026025	TRUE	FALSE
Richard's Pipit	Anthus richardi	Passeriformes	Motacillidae (Wagtails and Pipits)	125813	10171753	989803471	TRUE	FALSE
Speckled Mousebird	Colius striatus	Coliiformes	Coliidae (Mousebirds)	120119	10163858	861029463	TRUE	FALSE
Chukar	Alectoris chukar	Galliformes	Phasianidae (Pheasants, Grouse, and Allies)	145928	10163105	598281331	TRUE	TRUE
Field Sparrow	Spizella pusilla	Passeriformes	Passerellidae (New World Sparrows)	878897	10150321	112332446	FALSE	TRUE
Lesser Short-toed Lark	Alaudala rufescens	Passeriformes	Alaudidae (Larks)	109498	10144718	875876567	TRUE	FALSE
Short-tailed Swift	Chaetura brachyura	Caprimulgiformes	Apodidae (Swifts)	117406	10143968	823895028	TRUE	FALSE
Chilean Swallow	Tachycineta leucopyga	Passeriformes	Hirundinidae (Swallows)	128000	10142947	867416491	TRUE	FALSE
Black-whiskered Vireo	Vireo altiloquus	Passeriformes	Vireonidae (Vireos, Shrike-Babblers, and Erpornis)	119351	10119515	824122430	FALSE	TRUE
Singing Honeyeater	Gavicalis virescens	Passeriformes	Meliphagidae (Honeyeaters)	119786	10113602	995065931	TRUE	FALSE
Fork-tailed Storm-Petrel	Oceanodroma furcata	Procellariiformes	Hydrobatidae (Northern Storm-Petrels)	128397	10065987	886567439	FALSE	FALSE
Rufous-browed Peppershrike	Cyclarhis gujanensis	Passeriformes	Vireonidae (Vireos, Shrike-Babblers, and Erpornis)	101814	10061658	942036468	TRUE	FALSE
Antarctic Tern	Sterna vittata	Charadriiformes	Laridae (Gulls, Terns, and Skimmers)	106091	10048265	852063474	TRUE	FALSE
Sulphur-crested Cockatoo	Cacatua galerita	Psittaciformes	Cacatuidae (Cockatoos)	110820	10046531	855823247	TRUE	FALSE
Wood Warbler	Phylloscopus sibilatrix	Passeriformes	Phylloscopidae (Leaf Warblers)	110425	10043652	944803290	TRUE	FALSE
Asian House-Martin	Delichon dasypus	Passeriformes	Hirundinidae (Swallows)	123010	10008704	892011315	TRUE	FALSE
Black-faced Bunting	Emberiza spodocephala	Passeriformes	Emberizidae (Old World Buntings)	126997	9974584	886548138	TRUE	FALSE
Burrowing Parakeet	Cyanoliseus patagonus	Psittaciformes	Psittacidae (New World and African Parrots)	140772	9948090	722704236	FALSE	FALSE
Dusky Thrush	Turdus eunomus	Passeriformes	Turdidae (Thrushes and Allies)	111482	9947213	832909417	TRUE	FALSE
Masked Woodswallow	Artamus personatus	Passeriformes	Artamidae (Woodswallows)	143703	9931200	843551915	TRUE	FALSE
Mandarin Duck	Aix galericulata	Anseriformes	Anatidae (Ducks, Geese, and Waterfowl)	99527	9925668	802239012	TRUE	FALSE
Mountain Bluebird	Sialia currucoides	Passeriformes	Turdidae (Thrushes and Allies)	1084892	9923770	91034590	TRUE	TRUE
Whooper Swan	Cygnus cygnus	Anseriformes	Anatidae (Ducks, Geese, and Waterfowl)	266069	9917676	362719976	TRUE	TRUE
Pale-vented Pigeon	Patagioenas cayennensis	Columbiformes	Columbidae (Pigeons and Doves)	96200	9901006	839953065	TRUE	FALSE
Yellow-fronted Canary	Crithagra mozambica	Passeriformes	Fringillidae (Finches, Euphonias, and Allies)	104706	9881497	894913415	FALSE	FALSE
Chalk-browed Mockingbird	Mimus saturninus	Passeriformes	Mimidae (Mockingbirds and Thrashers)	111040	9870644	840167348	FALSE	FALSE
Large-billed Tern	Phaetusa simplex	Charadriiformes	Laridae (Gulls, Terns, and Skimmers)	117335	9866646	872319371	TRUE	FALSE
Uniform Swiftlet	Aerodramus vanikorensis	Caprimulgiformes	Apodidae (Swifts)	122937	9838785	759408936	TRUE	FALSE
Rosy-faced Lovebird	Agapornis roseicollis	Psittaciformes	Psittaculidae (Old World Parrots)	103913	9835504	867185084	TRUE	FALSE
Asian Brown Flycatcher	Muscicapa dauurica	Passeriformes	Muscicapidae (Old World Flycatchers)	114973	9830498	895128092	TRUE	FALSE
Blyth's Reed Warbler	Acrocephalus dumetorum	Passeriformes	Acrocephalidae (Reed Warblers and Allies)	128954	9819278	923200916	TRUE	FALSE
Rufous-tailed Scrub-Robin	Cercotrichas galactotes	Passeriformes	Muscicapidae (Old World Flycatchers)	104666	9758797	868324747	TRUE	FALSE
Tropical Gnatcatcher	Polioptila plumbea	Passeriformes	Polioptilidae (Gnatcatchers)	112123	9734521	885937752	TRUE	FALSE
Blue Rock-Thrush	Monticola solitarius	Passeriformes	Muscicapidae (Old World Flycatchers)	114408	9721622	877420605	TRUE	FALSE
Smith's Longspur	Calcarius pictus	Passeriformes	Calcariidae (Longspurs and Snow Buntings)	103381	9718787	934337856	TRUE	FALSE
Yellow-bellied Elaenia	Elaenia flavogaster	Passeriformes	Tyrannidae (Tyrant Flycatchers)	104293	9710291	841212830	TRUE	FALSE
Common Loon	Gavia immer	Gaviiformes	Gaviidae (Loons)	112956	9682105	975458315	TRUE	FALSE
Black-chinned Hummingbird	Archilochus alexandri	Caprimulgiformes	Trochilidae (Hummingbirds)	221037	9677074	428570738	FALSE	TRUE
Common Tody-Flycatcher	Todirostrum cinereum	Passeriformes	Tyrannidae (Tyrant Flycatchers)	110110	9643798	875676011	TRUE	FALSE
Sacred Kingfisher	Todiramphus sanctus	Coraciiformes	Alcedinidae (Kingfishers)	108497	9617994	948456040	TRUE	FALSE
Pink-eared Duck	Malacorhynchus membranaceus	Anseriformes	Anatidae (Ducks, Geese, and Waterfowl)	128692	9608592	686977556	TRUE	FALSE
Blue-headed Parrot	Pionus menstruus	Psittaciformes	Psittacidae (New World and African Parrots)	104764	9602035	871834345	TRUE	FALSE
Broad-billed Roller	Eurystomus glaucurus	Coraciiformes	Coraciidae (Rollers)	97859	9595960	910931698	TRUE	FALSE
European Serin	Serinus serinus	Passeriformes	Fringillidae (Finches, Euphonias, and Allies)	113226	9593954	771403533	TRUE	FALSE
Red-breasted Flycatcher	Ficedula parva	Passeriformes	Muscicapidae (Old World Flycatchers)	109778	9592906	841548921	TRUE	FALSE
Adelie Penguin	Pygoscelis adeliae	Sphenisciformes	Spheniscidae (Penguins)	143891	9592150	623380156	FALSE	FALSE
Snail Kite	Rostrhamus sociabilis	Accipitriformes	Accipitridae (Hawks, Eagles, and Kites)	115467	9587542	809533310	TRUE	FALSE
Chimango Caracara	Milvago chimango	Falconiformes	Falconidae (Falcons and Caracaras)	118627	9561508	769955884	TRUE	FALSE
Plain Martin	Riparia paludicola	Passeriformes	Hirundinidae (Swallows)	106533	9555548	711694500	TRUE	FALSE
Eurasian Griffon	Gyps fulvus	Accipitriformes	Accipitridae (Hawks, Eagles, and Kites)	116329	9544667	920058312	TRUE	FALSE
South American Tern	Sterna hirundinacea	Charadriiformes	Laridae (Gulls, Terns, and Skimmers)	118900	9536595	742136562	TRUE	FALSE
Northern Shoveler	Spatula clypeata	Anseriformes	Anatidae (Ducks, Geese, and Waterfowl)	216317	9531900	424215476	TRUE	TRUE
Solitary Sandpiper	Tringa solitaria	Charadriiformes	Scolopacidae (Sandpipers and Allies)	95934	9530039	789678290	TRUE	FALSE
Paddyfield Warbler	Acrocephalus agricola	Passeriformes	Acrocephalidae (Reed Warblers and Allies)	102989	9529586	953953571	TRUE	FALSE
Black-throated Thrush	Turdus atrogularis	Passeriformes	Turdidae (Thrushes and Allies)	106497	9518579	867831751	TRUE	FALSE
Eastern Olivaceous Warbler	Iduna pallida	Passeriformes	Acrocephalidae (Reed Warblers and Allies)	110661	9494471	796476540	TRUE	FALSE
Little Gull	Hydrocoloeus minutus	Charadriiformes	Laridae (Gulls, Terns, and Skimmers)	98256	9487046	820972128	TRUE	FALSE
Glossy Swiftlet	Collocalia esculenta	Caprimulgiformes	Apodidae (Swifts)	111643	9465169	807109477	TRUE	FALSE
Horned Puffin	Fratercula corniculata	Charadriiformes	Alcidae (Auks, Murres, and Puffins)	112300	9439496	830786081	FALSE	FALSE
Broad-tailed Hummingbird	Selasphorus platycercus	Caprimulgiformes	Trochilidae (Hummingbirds)	240744	9430251	438603686	FALSE	TRUE
MacGillivray's Warbler	Geothlypis tolmiei	Passeriformes	Parulidae (New World Warblers)	186126	9399663	519821241	TRUE	TRUE
Guira Cuckoo	Guira guira	Cuculiformes	Cuculidae (Cuckoos)	97627	9397978	789583371	TRUE	FALSE
Dusky Moorhen	Gallinula tenebrosa	Gruiformes	Rallidae (Rails, Gallinules, and Coots)	93450	9396432	842869914	TRUE	FALSE
Imperial Cormorant	Phalacrocorax atriceps	Suliformes	Phalacrocoracidae (Cormorants and Shags)	119766	9373582	627182466	FALSE	FALSE
Hooded Merganser	Lophodytes cucullatus	Anseriformes	Anatidae (Ducks, Geese, and Waterfowl)	103174	9366774	821818540	FALSE	FALSE
Dunnock	Prunella modularis	Passeriformes	Prunellidae (Accentors)	103342	9347093	864802306	TRUE	FALSE
Wandering Tattler	Tringa incana	Charadriiformes	Scolopacidae (Sandpipers and Allies)	98093	9319152	778280316	TRUE	FALSE
Scaled Dove	Columbina squammata	Columbiformes	Columbidae (Pigeons and Doves)	98214	9299841	909164788	TRUE	FALSE
Common Diuca-Finch	Diuca diuca	Passeriformes	Thraupidae (Tanagers and Allies)	101744	9292777	818634179	FALSE	FALSE
Red-legged Kittiwake	Rissa brevirostris	Charadriiformes	Laridae (Gulls, Terns, and Skimmers)	101954	9288842	802185224	TRUE	FALSE
Hawfinch	Coccothraustes coccothraustes	Passeriformes	Fringillidae (Finches, Euphonias, and Allies)	93536	9271162	837153919	TRUE	FALSE
Scarlet Ibis	Eudocimus ruber	Pelecaniformes	Threskiornithidae (Ibises and Spoonbills)	113582	9250597	766949868	TRUE	FALSE
Black-headed Grosbeak	Pheucticus melanocephalus	Passeriformes	Cardinalidae (Cardinals and Allies)	223188	9239592	400485715	FALSE	TRUE
Eyebrowed Thrush	Turdus obscurus	Passeriformes	Turdidae (Thrushes and Allies)	104863	9239419	858118037	TRUE	FALSE
Purple-throated Euphonia	Euphonia chlorotica	Passeriformes	Fringillidae (Finches, Euphonias, and Allies)	98623	9222703	827048672	TRUE	FALSE
Jungle Myna	Acridotheres fuscus	Passeriformes	Sturnidae (Starlings)	112028	9213871	831989236	TRUE	FALSE
European Honey-buzzard	Pernis apivorus	Accipitriformes	Accipitridae (Hawks, Eagles, and Kites)	109962	9210306	849812197	TRUE	FALSE
White-crested Elaenia	Elaenia albiceps	Passeriformes	Tyrannidae (Tyrant Flycatchers)	105274	9207891	867391514	TRUE	FALSE
Golden-headed Cisticola	Cisticola exilis	Passeriformes	Cisticolidae (Cisticolas and Allies)	90913	9180411	822637891	TRUE	FALSE
Yellow-breasted Bunting	Emberiza aureola	Passeriformes	Emberizidae (Old World Buntings)	94635	9174464	797907953	TRUE	FALSE
Eurasian Hobby	Falco subbuteo	Falconiformes	Falconidae (Falcons and Caracaras)	112944	9173374	825554766	TRUE	FALSE
White-faced Heron	Egretta novaehollandiae	Pelecaniformes	Ardeidae (Herons, Egrets, and Bitterns)	101491	9167923	810818309	TRUE	FALSE
Golden-fronted Woodpecker	Melanerpes aurifrons	Piciformes	Picidae (Woodpeckers)	168681	9142977	429818002	FALSE	TRUE
Armenian Gull	Larus armenicus	Charadriiformes	Laridae (Gulls, Terns, and Skimmers)	110819	9142229	740081927	TRUE	FALSE
Bald Eagle	Haliaeetus leucocephalus	Accipitriformes	Accipitridae (Hawks, Eagles, and Kites)	109014	9140160	986456896	TRUE	FALSE
Arctic Loon	Gavia arctica	Gaviiformes	Gaviidae (Loons)	91643	9131447	781734158	TRUE	FALSE
Red-billed Firefinch	Lagonosticta senegala	Passeriformes	Estrildidae (Waxbills and Allies)	113769	9130829	812167608	FALSE	FALSE
Black-faced Woodswallow	Artamus cinereus	Passeriformes	Artamidae (Woodswallows)	95527	9097507	775142942	TRUE	FALSE
Yellow-throated Warbler	Setophaga dominica	Passeriformes	Parulidae (New World Warblers)	104497	9080062	761843293	FALSE	TRUE
Black Bulbul	Hypsipetes leucocephalus	Passeriformes	Pycnonotidae (Bulbuls)	103434	9065998	755296095	TRUE	FALSE
Socotra Cormorant	Phalacrocorax nigrogularis	Suliformes	Phalacrocoracidae (Cormorants and Shags)	118128	9045136	787254034	TRUE	FALSE
Western Reef-Heron	Egretta gularis	Pelecaniformes	Ardeidae (Herons, Egrets, and Bitterns)	102231	9040084	793286737	TRUE	FALSE
Hardhead	Aythya australis	Anseriformes	Anatidae (Ducks, Geese, and Waterfowl)	112384	9035736	776883216	TRUE	FALSE
Little Bee-eater	Merops pusillus	Coraciiformes	Meropidae (Bee-eaters)	107749	9029434	795381621	TRUE	FALSE
Diamond Dove	Geopelia cuneata	Columbiformes	Columbidae (Pigeons and Doves)	110791	9000347	759507427	TRUE	FALSE
Snowy Plover	Charadrius nivosus	Charadriiformes	Charadriidae (Plovers and Lapwings)	99101	8980225	897438566	TRUE	FALSE
Little Pied Cormorant	Microcarbo melanoleucos	Suliformes	Phalacrocoracidae (Cormorants and Shags)	111036	8967505	904515549	TRUE	FALSE
Inca Tern	Larosterna inca	Charadriiformes	Laridae (Gulls, Terns, and Skimmers)	103254	8951489	677764172	TRUE	FALSE
Slate-colored Coot	Fulica ardesiaca	Gruiformes	Rallidae (Rails, Gallinules, and Coots)	100675	8931817	736778273	FALSE	FALSE
Peregrine Falcon	Falco peregrinus	Falconiformes	Falconidae (Falcons and Caracaras)	99104	8922996	754139949	TRUE	FALSE
Southern Rockhopper Penguin	Eudyptes chrysocome	Sphenisciformes	Spheniscidae (Penguins)	104560	8915292	814652502	FALSE	FALSE
Plain Prinia	Prinia inornata	Passeriformes	Cisticolidae (Cisticolas and Allies)	106353	8909206	834404966	TRUE	FALSE
Northern Wheatear	Oenanthe oenanthe	Passeriformes	Muscicapidae (Old World Flycatchers)	608955	8903286	135060451	TRUE	TRUE
Gray Fantail	Rhipidura albiscapa	Passeriformes	Rhipiduridae (Fantails)	99390	8893084	760269487	TRUE	FALSE
White-browed Laughingthrush	Ianthocincla sannio	Passeriformes	Leiothrichidae (Laughingthrushes and Allies)	94243	8853720	761907410	TRUE	FALSE
White-rumped Swift	Apus caffer	Caprimulgiformes	Apodidae (Swifts)	98433	8845851	847177564	TRUE	FALSE
Collared Kingfisher	Todiramphus chloris	Coraciiformes	Alcedinidae (Kingfishers)	91391	8836033	791367389	TRUE	FALSE
Golden-crowned Warbler	Basileuterus culicivorus	Passeriformes	Parulidae (New World Warblers)	86583	8822903	750449309	FALSE	FALSE
Philadelphia Vireo	Vireo philadelphicus	Passeriformes	Vireonidae (Vireos, Shrike-Babblers, and Erpornis)	113577	8821159	557573621	TRUE	TRUE
Common Nighthawk	Chordeiles minor	Caprimulgiformes	Caprimulgidae (Nightjars and Allies)	942338	8819444	88505283	TRUE	TRUE
Pin-tailed Whydah	Vidua macroura	Passeriformes	Viduidae (Indigobirds)	101889	8817111	750333917	TRUE	FALSE
Weebill	Smicrornis brevirostris	Passeriformes	Acanthizidae (Thornbills and Allies)	96929	8808029	753150741	TRUE	FALSE
Peaceful Dove	Geopelia placida	Columbiformes	Columbidae (Pigeons and Doves)	91973	8802036	740199562	TRUE	FALSE
African Paradise-Flycatcher	Terpsiphone viridis	Passeriformes	Monarchidae (Monarch Flycatchers)	99706	8798788	817501248	TRUE	FALSE
Red-crested Cardinal	Paroaria coronata	Passeriformes	Thraupidae (Tanagers and Allies)	99451	8776887	723785448	TRUE	FALSE
Red-footed Falcon	Falco vespertinus	Falconiformes	Falconidae (Falcons and Caracaras)	100523	8769191	765199276	TRUE	FALSE
Greater Ani	Crotophaga major	Cuculiformes	Cuculidae (Cuckoos)	98309	8749530	781057949	TRUE	FALSE
Long-toed Stint	Calidris subminuta	Charadriiformes	Scolopacidae (Sandpipers and Allies)	105414	8741798	696497429	TRUE	FALSE
Chestnut-tailed Starling	Sturnia malabarica	Passeriformes	Sturnidae (Starlings)	97484	8734223	793211057	TRUE	FALSE
Spotless Starling	Sturnus unicolor	Passeriformes	Sturnidae (Starlings)	122727	8712922	638941403	TRUE	FALSE
Brown Thrasher	Toxostoma rufum	Passeriformes	Mimidae (Mockingbirds and Thrashers)	1293250	8680861	57074393	FALSE	TRUE
Canvasback	Aythya valisineria	Anseriformes	Anatidae (Ducks, Geese, and Waterfowl)	95138	8652710	725118539	TRUE	FALSE
Wedge-tailed Shearwater	Ardenna pacifica	Procellariiformes	Procellariidae (Shearwaters and Petrels)	114418	8609652	634229120	FALSE	FALSE
White-winged Fairywren	Malurus leucopterus	Passeriformes	Maluridae (Fairywrens)	99597	8581631	688805527	TRUE	FALSE
Desert Finch	Rhodospiza obsoleta	Passeriformes	Fringillidae (Finches, Euphonias, and Allies)	97918	8571726	713984103	TRUE	FALSE
Southern Beardless-Tyrannulet	Camptostoma obsoletum	Passeriformes	Tyrannidae (Tyrant Flycatchers)	105201	8563715	880723720	TRUE	FALSE
Pacific Reef-Heron	Egretta sacra	Pelecaniformes	Ardeidae (Herons, Egrets, and Bitterns)	90668	8524948	729147900	TRUE	FALSE
Pink-footed Shearwater	Ardenna creatopus	Procellariiformes	Procellariidae (Shearwaters and Petrels)	93608	8502328	741053720	FALSE	FALSE
Black-rumped Waxbill	Estrilda troglodytes	Passeriformes	Estrildidae (Waxbills and Allies)	90243	8482012	731701741	TRUE	FALSE
Australian Pelican	Pelecanus conspicillatus	Pelecaniformes	Pelecanidae (Pelicans)	91521	8477012	679140674	TRUE	FALSE
Great Myna	Acridotheres grandis	Passeriformes	Sturnidae (Starlings)	96059	8462034	683802368	TRUE	FALSE
Daurian Redstart	Phoenicurus auroreus	Passeriformes	Muscicapidae (Old World Flycatchers)	93994	8461678	740665890	TRUE	FALSE
Brown-eared Bulbul	Hypsipetes amaurotis	Passeriformes	Pycnonotidae (Bulbuls)	95429	8425976	680349191	TRUE	FALSE
Oriental Skylark	Alauda gulgula	Passeriformes	Alaudidae (Larks)	92285	8425641	746612553	TRUE	FALSE
Pallas's Gull	Ichthyaetus ichthyaetus	Charadriiformes	Laridae (Gulls, Terns, and Skimmers)	98024	8423486	726242945	TRUE	FALSE
Oriental Cuckoo	Cuculus optatus	Cuculiformes	Cuculidae (Cuckoos)	99872	8419528	828608522	TRUE	FALSE
Bare-faced Ibis	Phimosus infuscatus	Pelecaniformes	Threskiornithidae (Ibises and Spoonbills)	102396	8412131	695106605	TRUE	FALSE
Great Skua	Stercorarius skua	Charadriiformes	Stercorariidae (Skuas and Jaegers)	92115	8375158	750221239	TRUE	FALSE
Blue-winged Parrotlet	Forpus xanthopterygius	Psittaciformes	Psittacidae (New World and African Parrots)	92099	8374598	725161525	TRUE	FALSE
Swan Goose	Anser cygnoides	Anseriformes	Anatidae (Ducks, Geese, and Waterfowl)	102522	8363956	759822351	TRUE	FALSE
Wilson's Plover	Charadrius wilsonia	Charadriiformes	Charadriidae (Plovers and Lapwings)	101472	8360045	719027168	TRUE	FALSE
Chinese Pond-Heron	Ardeola bacchus	Pelecaniformes	Ardeidae (Herons, Egrets, and Bitterns)	88225	8340235	708336449	TRUE	FALSE
Chestnut-capped Blackbird	Chrysomus ruficapillus	Passeriformes	Icteridae (Troupials and Allies)	101917	8334248	716466724	TRUE	FALSE
Southern Giant-Petrel	Macronectes giganteus	Procellariiformes	Procellariidae (Shearwaters and Petrels)	77134	8324234	759594987	FALSE	FALSE
Blue-and-yellow Macaw	Ara ararauna	Psittaciformes	Psittacidae (New World and African Parrots)	100901	8323679	641553057	TRUE	FALSE
Hooded Siskin	Spinus magellanicus	Passeriformes	Fringillidae (Finches, Euphonias, and Allies)	94962	8319363	671218102	TRUE	FALSE
Greater Blue-eared Starling	Lamprotornis chalybaeus	Passeriformes	Sturnidae (Starlings)	97977	8293524	766723191	TRUE	FALSE
Chinstrap Penguin	Pygoscelis antarcticus	Sphenisciformes	Spheniscidae (Penguins)	115923	8292909	628673929	FALSE	FALSE
Mistle Thrush	Turdus viscivorus	Passeriformes	Turdidae (Thrushes and Allies)	100689	8289184	751002336	TRUE	FALSE
Ashy Drongo	Dicrurus leucophaeus	Passeriformes	Dicruridae (Drongos)	91502	8267888	664863411	TRUE	FALSE
Boat-billed Flycatcher	Megarynchus pitangua	Passeriformes	Tyrannidae (Tyrant Flycatchers)	92319	8266598	715621879	TRUE	FALSE
Nanday Parakeet	Aratinga nenday	Psittaciformes	Psittacidae (New World and African Parrots)	98026	8242028	767000573	FALSE	FALSE
Shikra	Accipiter badius	Accipitriformes	Accipitridae (Hawks, Eagles, and Kites)	96790	8192281	777426720	TRUE	FALSE
Indian Spot-billed Duck	Anas poecilorhyncha	Anseriformes	Anatidae (Ducks, Geese, and Waterfowl)	103090	8172307	668789084	TRUE	FALSE
Marsh Tit	Poecile palustris	Passeriformes	Paridae (Tits, Chickadees, and Titmice)	95596	8171161	681601864	TRUE	FALSE
Southern Fulmar	Fulmarus glacialoides	Procellariiformes	Procellariidae (Shearwaters and Petrels)	96163	8168701	713592249	FALSE	FALSE
Australian Shoveler	Spatula rhynchotis	Anseriformes	Anatidae (Ducks, Geese, and Waterfowl)	93700	8161666	757024537	TRUE	FALSE
Lesser Striped Swallow	Cecropis abyssinica	Passeriformes	Hirundinidae (Swallows)	89849	8157290	741970444	TRUE	FALSE
Pelagic Cormorant	Phalacrocorax pelagicus	Suliformes	Phalacrocoracidae (Cormorants and Shags)	97288	8134007	705291344	TRUE	FALSE
Torresian Crow	Corvus orru	Passeriformes	Corvidae (Crows, Jays, and Magpies)	97040	8124451	736763897	TRUE	FALSE
Chestnut-eared Bunting	Emberiza fucata	Passeriformes	Emberizidae (Old World Buntings)	99299	8123578	792654781	TRUE	FALSE
Pallid Harrier	Circus macrourus	Accipitriformes	Accipitridae (Hawks, Eagles, and Kites)	91462	8110311	749637814	TRUE	FALSE
Blue Dacnis	Dacnis cayana	Passeriformes	Thraupidae (Tanagers and Allies)	92459	8107552	727548926	TRUE	FALSE
Roadside Hawk	Rupornis magnirostris	Accipitriformes	Accipitridae (Hawks, Eagles, and Kites)	93516	8107125	684862236	TRUE	FALSE
Mourning Collared-Dove	Streptopelia decipiens	Columbiformes	Columbidae (Pigeons and Doves)	80560	8100783	752831611	TRUE	FALSE
Cinereous Tit	Parus cinereus	Passeriformes	Paridae (Tits, Chickadees, and Titmice)	77509	8081327	689718879	FALSE	FALSE
Red-tailed Hawk	Buteo jamaicensis	Accipitriformes	Accipitridae (Hawks, Eagles, and Kites)	513585	8074880	126804485	TRUE	TRUE
Band-rumped Swift	Chaetura spinicaudus	Caprimulgiformes	Apodidae (Swifts)	98972	8074308	752045500	TRUE	FALSE
Bronzed Cowbird	Molothrus aeneus	Passeriformes	Icteridae (Troupials and Allies)	171830	8054538	379133190	FALSE	TRUE
White-nest Swiftlet	Aerodramus fuciphagus	Caprimulgiformes	Apodidae (Swifts)	91328	8042625	592343046	TRUE	FALSE
Australasian Grebe	Tachybaptus novaehollandiae	Podicipediformes	Podicipedidae (Grebes)	104435	8037214	678206871	TRUE	FALSE
Peach-fronted Parakeet	Eupsittula aurea	Psittaciformes	Psittacidae (New World and African Parrots)	84762	8036076	787812510	TRUE	FALSE
Pheasant-tailed Jacana	Hydrophasianus chirurgus	Charadriiformes	Jacanidae (Jacanas)	86796	8031654	693499078	TRUE	FALSE
Blue-crowned Parakeet	Thectocercus acuticaudatus	Psittaciformes	Psittacidae (New World and African Parrots)	91672	8014633	692384693	TRUE	FALSE
Yellow-throated Vireo	Vireo flavifrons	Passeriformes	Vireonidae (Vireos, Shrike-Babblers, and Erpornis)	169337	8014188	407000837	FALSE	TRUE
Rock Sparrow	Petronia petronia	Passeriformes	Passeridae (Old World Sparrows)	75847	8003236	649345737	TRUE	FALSE
Barrow's Goldeneye	Bucephala islandica	Anseriformes	Anatidae (Ducks, Geese, and Waterfowl)	94185	7982692	727020797	TRUE	FALSE
Rufous-bellied Thrush	Turdus rufiventris	Passeriformes	Turdidae (Thrushes and Allies)	86310	7979201	736378323	TRUE	FALSE
Southern Caracara	Caracara plancus	Falconiformes	Falconidae (Falcons and Caracaras)	92547	7964178	698168423	TRUE	FALSE
Chestnut-fronted Macaw	Ara severus	Psittaciformes	Psittacidae (New World and African Parrots)	84494	7956520	720576528	TRUE	FALSE
Pygmy Cormorant	Microcarbo pygmeus	Suliformes	Phalacrocoracidae (Cormorants and Shags)	98918	7950950	619117315	TRUE	FALSE
Carib Grackle	Quiscalus lugubris	Passeriformes	Icteridae (Troupials and Allies)	93180	7944451	709471690	TRUE	FALSE
Laysan Albatross	Phoebastria immutabilis	Procellariiformes	Diomedeidae (Albatrosses)	84964	7926934	643882880	FALSE	FALSE
Siberian Blue Robin	Larvivora cyane	Passeriformes	Muscicapidae (Old World Flycatchers)	86726	7926213	690724868	TRUE	FALSE
Silvery Grebe	Podiceps occipitalis	Podicipediformes	Podicipedidae (Grebes)	100636	7914005	596944799	TRUE	FALSE
African Green-Pigeon	Treron calvus	Columbiformes	Columbidae (Pigeons and Doves)	90642	7910467	707633842	TRUE	FALSE
Variable Sunbird	Cinnyris venustus	Passeriformes	Nectariniidae (Sunbirds and Spiderhunters)	95480	7905310	724044574	TRUE	FALSE
Oriental Reed Warbler	Acrocephalus orientalis	Passeriformes	Acrocephalidae (Reed Warblers and Allies)	88009	7902999	759472960	TRUE	FALSE
Crab-Plover	Dromas ardeola	Charadriiformes	Dromadidae (Crab-Plover)	90342	7892858	723783317	TRUE	FALSE
Chestnut-backed Sparrow-Lark	Eremopterix leucotis	Passeriformes	Alaudidae (Larks)	83690	7883584	612738667	TRUE	FALSE
African Openbill	Anastomus lamelligerus	Ciconiiformes	Ciconiidae (Storks)	93756	7850970	681042513	TRUE	FALSE
Veery	Catharus fuscescens	Passeriformes	Turdidae (Thrushes and Allies)	1156905	7843152	54019712	TRUE	TRUE
Red-billed Starling	Spodiopsar sericeus	Passeriformes	Sturnidae (Starlings)	97103	7815946	594918629	TRUE	FALSE
Cape Petrel	Daption capense	Procellariiformes	Procellariidae (Shearwaters and Petrels)	90539	7815550	719133448	FALSE	FALSE
Clamorous Reed Warbler	Acrocephalus stentoreus	Passeriformes	Acrocephalidae (Reed Warblers and Allies)	85204	7812319	774986380	TRUE	FALSE
Black-necked Swan	Cygnus melancoryphus	Anseriformes	Anatidae (Ducks, Geese, and Waterfowl)	91436	7807408	744170938	TRUE	FALSE
Red-shouldered Macaw	Diopsittaca nobilis	Psittaciformes	Psittacidae (New World and African Parrots)	89438	7802762	769211752	FALSE	FALSE
Ashy Minivet	Pericrocotus divaricatus	Passeriformes	Campephagidae (Cuckooshrikes)	77950	7770229	822142463	TRUE	FALSE
Southern Cordonbleu	Uraeginthus angolensis	Passeriformes	Estrildidae (Waxbills and Allies)	95545	7752031	582599974	TRUE	FALSE
Meadow Bunting	Emberiza cioides	Passeriformes	Emberizidae (Old World Buntings)	80905	7727079	721025896	TRUE	FALSE
Gray-rumped Swift	Chaetura cinereiventris	Caprimulgiformes	Apodidae (Swifts)	85849	7695031	732902121	TRUE	FALSE
Peruvian Pelican	Pelecanus thagus	Pelecaniformes	Pelecanidae (Pelicans)	94084	7693192	600671069	TRUE	FALSE
Pallas's Bunting	Emberiza pallasi	Passeriformes	Emberizidae (Old World Buntings)	91072	7680655	628843504	TRUE	FALSE
Coppersmith Barbet	Psilopogon haemacephalus	Piciformes	Megalaimidae (Asian Barbets)	84328	7676557	626294475	TRUE	FALSE
Javan Myna	Acridotheres javanicus	Passeriformes	Sturnidae (Starlings)	80773	7668208	805449148	FALSE	FALSE
European Shag	Phalacrocorax aristotelis	Suliformes	Phalacrocoracidae (Cormorants and Shags)	80561	7664287	678173054	TRUE	FALSE
White-spectacled Bulbul	Pycnonotus xanthopygos	Passeriformes	Pycnonotidae (Bulbuls)	92209	7663697	696371043	TRUE	FALSE
Tundra Bean-Goose	Anser serrirostris	Anseriformes	Anatidae (Ducks, Geese, and Waterfowl)	108380	7663104	694941599	FALSE	FALSE
Cotton Pygmy-Goose	Nettapus coromandelianus	Anseriformes	Anatidae (Ducks, Geese, and Waterfowl)	89117	7623166	636030885	TRUE	FALSE
Dusky-capped Flycatcher	Myiarchus tuberculifer	Passeriformes	Tyrannidae (Tyrant Flycatchers)	87716	7621431	742667751	TRUE	FALSE
Grayish Baywing	Agelaioides badius	Passeriformes	Icteridae (Troupials and Allies)	87128	7621257	664736394	TRUE	FALSE
Senegal Thick-knee	Burhinus senegalensis	Charadriiformes	Burhinidae (Thick-knees)	76966	7613674	729422300	TRUE	FALSE
Crested Oropendola	Psarocolius decumanus	Passeriformes	Icteridae (Troupials and Allies)	84963	7599645	632414100	TRUE	FALSE
Common Iora	Aegithina tiphia	Passeriformes	Aegithinidae (Ioras)	89467	7598256	670733335	TRUE	FALSE
Heermann's Gull	Larus heermanni	Charadriiformes	Laridae (Gulls, Terns, and Skimmers)	99044	7532047	589145881	TRUE	FALSE
White-browed Woodswallow	Artamus superciliosus	Passeriformes	Artamidae (Woodswallows)	91706	7492311	648523199	TRUE	FALSE
Cattle Tyrant	Machetornis rixosa	Passeriformes	Tyrannidae (Tyrant Flycatchers)	89776	7475490	729497764	TRUE	FALSE
Steppe Eagle	Aquila nipalensis	Accipitriformes	Accipitridae (Hawks, Eagles, and Kites)	78905	7466441	715086397	TRUE	FALSE
Hamerkop	Scopus umbretta	Pelecaniformes	Scopidae (Hamerkop)	80449	7409108	657364548	TRUE	FALSE
Striated Pardalote	Pardalotus striatus	Passeriformes	Pardalotidae (Pardalotes)	79379	7397716	627110936	TRUE	FALSE
Christmas Island Frigatebird	Fregata andrewsi	Suliformes	Fregatidae (Frigatebirds)	77361	7378321	665652252	TRUE	FALSE
Chivi Vireo	Vireo chivi	Passeriformes	Vireonidae (Vireos, Shrike-Babblers, and Erpornis)	90359	7366499	675359615	FALSE	FALSE
Cetti's Warbler	Cettia cetti	Passeriformes	Scotocercidae (Bush Warblers and Allies)	79849	7353439	743401587	TRUE	FALSE
Dark-faced Ground-Tyrant	Muscisaxicola maclovianus	Passeriformes	Tyrannidae (Tyrant Flycatchers)	81617	7333246	635018480	TRUE	FALSE
Black-faced Cuckooshrike	Coracina novaehollandiae	Passeriformes	Campephagidae (Cuckooshrikes)	77929	7313006	678190798	TRUE	FALSE
Greater Coucal	Centropus sinensis	Cuculiformes	Cuculidae (Cuckoos)	66598	7311466	627867700	TRUE	FALSE
Kentucky Warbler	Geothlypis formosa	Passeriformes	Parulidae (New World Warblers)	101632	7293681	512618790	FALSE	TRUE
Gray-headed Canary-Flycatcher	Culicicapa ceylonensis	Passeriformes	Stenostiridae (Fairy Flycatchers)	80052	7252106	646180680	TRUE	FALSE
Yellow-billed Tern	Sternula superciliaris	Charadriiformes	Laridae (Gulls, Terns, and Skimmers)	82099	7245270	660868411	TRUE	FALSE
Swallow-winged Puffbird	Chelidoptera tenebrosa	Galbuliformes	Bucconidae (Puffbirds)	84889	7238564	690996565	TRUE	FALSE
Spot-winged Pigeon	Patagioenas maculosa	Columbiformes	Columbidae (Pigeons and Doves)	89153	7238107	622719197	TRUE	FALSE
Great Crested Grebe	Podiceps cristatus	Podicipediformes	Podicipedidae (Grebes)	159353	7235996	312180470	TRUE	TRUE
Mute Swan	Cygnus olor	Anseriformes	Anatidae (Ducks, Geese, and Waterfowl)	143674	7234055	376496762	TRUE	TRUE
Spiny-cheeked Honeyeater	Acanthagenys rufogularis	Passeriformes	Meliphagidae (Honeyeaters)	77706	7228371	633701007	TRUE	FALSE
White-capped Albatross	Thalassarche cauta	Procellariiformes	Diomedeidae (Albatrosses)	82688	7224765	659613648	FALSE	FALSE
Long-tailed Glossy Starling	Lamprotornis caudatus	Passeriformes	Sturnidae (Starlings)	82201	7223371	660632733	TRUE	FALSE
Lesser Gray Shrike	Lanius minor	Passeriformes	Laniidae (Shrikes)	76436	7222350	690840338	TRUE	FALSE
Double-collared Seedeater	Sporophila caerulescens	Passeriformes	Thraupidae (Tanagers and Allies)	74760	7201314	594378293	TRUE	FALSE
Black-collared Starling	Gracupica nigricollis	Passeriformes	Sturnidae (Starlings)	83286	7190160	649379713	TRUE	FALSE
Australasian Figbird	Sphecotheres vieilloti	Passeriformes	Oriolidae (Old World Orioles)	83174	7186392	644976854	TRUE	FALSE
Red-billed Gull	Chroicocephalus scopulinus	Charadriiformes	Laridae (Gulls, Terns, and Skimmers)	117338	7185948	491082723	FALSE	FALSE
Pied Cormorant	Phalacrocorax varius	Suliformes	Phalacrocoracidae (Cormorants and Shags)	89927	7166312	633072480	TRUE	FALSE
Yellow-throated Bunting	Emberiza elegans	Passeriformes	Emberizidae (Old World Buntings)	90200	7130705	654016976	TRUE	FALSE
Chestnut-flanked White-eye	Zosterops erythropleurus	Passeriformes	Zosteropidae (White-eyes, Yuhinas, and Allies)	78348	7126319	638185519	TRUE	FALSE
Black-fronted Dotterel	Elseyornis melanops	Charadriiformes	Charadriidae (Plovers and Lapwings)	83559	7103813	711775901	TRUE	FALSE
Pale-legged Hornero	Furnarius leucopus	Passeriformes	Furnariidae (Ovenbirds and Woodcreepers)	80620	7096482	622204616	TRUE	FALSE
White-rumped Swallow	Tachycineta leucorrhoa	Passeriformes	Hirundinidae (Swallows)	88981	7083770	674160686	TRUE	FALSE
Barred Antshrike	Thamnophilus doliatus	Passeriformes	Thamnophilidae (Typical Antbirds)	80358	7063346	656487205	TRUE	FALSE
Southern Red Bishop	Euplectes orix	Passeriformes	Ploceidae (Weavers and Allies)	80700	7043552	591394417	TRUE	FALSE
Piratic Flycatcher	Legatus leucophaius	Passeriformes	Tyrannidae (Tyrant Flycatchers)	74660	7041615	627092238	TRUE	FALSE
Bar-tailed Lark	Ammomanes cinctura	Passeriformes	Alaudidae (Larks)	79725	7030803	585027340	TRUE	FALSE
Yellow-chinned Spinetail	Certhiaxis cinnamomeus	Passeriformes	Furnariidae (Ovenbirds and Woodcreepers)	71133	7026783	638696190	TRUE	FALSE
Burnished-buff Tanager	Tangara cayana	Passeriformes	Thraupidae (Tanagers and Allies)	80529	7022262	619734567	FALSE	FALSE
Red-throated Bee-eater	Merops bulocki	Coraciiformes	Meropidae (Bee-eaters)	76227	7016889	631399211	TRUE	FALSE
Purple Gallinule	Porphyrio martinica	Gruiformes	Rallidae (Rails, Gallinules, and Coots)	75154	7016619	617638671	FALSE	FALSE
Spur-winged Goose	Plectropterus gambensis	Anseriformes	Anatidae (Ducks, Geese, and Waterfowl)	84399	6997763	693147158	TRUE	FALSE
Southern Masked-Weaver	Ploceus velatus	Passeriformes	Ploceidae (Weavers and Allies)	79181	6987492	607059218	TRUE	FALSE
Trumpeter Swan	Cygnus buccinator	Anseriformes	Anatidae (Ducks, Geese, and Waterfowl)	76632	6978643	634120855	TRUE	FALSE
Upcher's Warbler	Hippolais languida	Passeriformes	Acrocephalidae (Reed Warblers and Allies)	72943	6976509	580042104	TRUE	FALSE
Violet-green Swallow	Tachycineta thalassina	Passeriformes	Hirundinidae (Swallows)	286623	6975682	163549680	TRUE	TRUE
Double-barred Finch	Taeniopygia bichenovii	Passeriformes	Estrildidae (Waxbills and Allies)	78981	6970305	625588689	TRUE	FALSE
Rufous-tailed Robin	Larvivora sibilans	Passeriformes	Muscicapidae (Old World Flycatchers)	82822	6963977	668383442	TRUE	FALSE
Mitred Parakeet	Psittacara mitratus	Psittaciformes	Psittacidae (New World and African Parrots)	80676	6952615	707746181	FALSE	FALSE
Ringed Teal	Callonetta leucophrys	Anseriformes	Anatidae (Ducks, Geese, and Waterfowl)	75040	6950847	658294558	TRUE	FALSE
Smew	Mergellus albellus	Anseriformes	Anatidae (Ducks, Geese, and Waterfowl)	75880	6929406	580039286	TRUE	FALSE
Black Phoebe	Sayornis nigricans	Passeriformes	Tyrannidae (Tyrant Flycatchers)	136934	6924247	376255605	FALSE	TRUE
Black-headed Weaver	Ploceus melanocephalus	Passeriformes	Ploceidae (Weavers and Allies)	93492	6920094	568312586	TRUE	FALSE
New Holland Honeyeater	Phylidonyris novaehollandiae	Passeriformes	Meliphagidae (Honeyeaters)	79956	6913062	635533705	TRUE	FALSE
Common Quail	Coturnix coturnix	Galliformes	Phasianidae (Pheasants, Grouse, and Allies)	77128	6908144	602239862	TRUE	FALSE
Antarctic Prion	Pachyptila desolata	Procellariiformes	Procellariidae (Shearwaters and Petrels)	83471	6890549	629758650	FALSE	FALSE
Woodland Kingfisher	Halcyon senegalensis	Coraciiformes	Alcedinidae (Kingfishers)	79779	6886471	581810151	TRUE	FALSE
White-browed Sparrow-Weaver	Plocepasser mahali	Passeriformes	Ploceidae (Weavers and Allies)	82922	6880265	559461608	TRUE	FALSE
Hair-crested Drongo	Dicrurus hottentottus	Passeriformes	Dicruridae (Drongos)	79459	6880157	587217419	TRUE	FALSE
Violet-backed Starling	Cinnyricinclus leucogaster	Passeriformes	Sturnidae (Starlings)	82035	6876061	700015287	TRUE	FALSE
Black-headed Ibis	Threskiornis melanocephalus	Pelecaniformes	Threskiornithidae (Ibises and Spoonbills)	79067	6859131	637300820	TRUE	FALSE
Andean Duck	Oxyura ferruginea	Anseriformes	Anatidae (Ducks, Geese, and Waterfowl)	74442	6842503	615228481	TRUE	FALSE
Ashy Woodswallow	Artamus fuscus	Passeriformes	Artamidae (Woodswallows)	79435	6837719	604159207	TRUE	FALSE
Rhinoceros Auklet	Cerorhinca monocerata	Charadriiformes	Alcidae (Auks, Murres, and Puffins)	77336	6836374	613901403	FALSE	FALSE
Alexandrine Parakeet	Psittacula eupatria	Psittaciformes	Psittaculidae (Old World Parrots)	83654	6830440	616186988	TRUE	FALSE
Green Imperial-Pigeon	Ducula aenea	Columbiformes	Columbidae (Pigeons and Doves)	67777	6804579	651564626	TRUE	FALSE
Gray Francolin	Francolinus pondicerianus	Galliformes	Phasianidae (Pheasants, Grouse, and Allies)	74399	6795912	589197520	TRUE	FALSE
Bewick's Wren	Thryomanes bewickii	Passeriformes	Troglodytidae (Wrens)	436234	6782773	102789825	FALSE	TRUE
African Yellow White-eye	Zosterops senegalensis	Passeriformes	Zosteropidae (White-eyes, Yuhinas, and Allies)	71764	6780790	651120319	TRUE	FALSE
Rock Sandpiper	Calidris ptilocnemis	Charadriiformes	Scolopacidae (Sandpipers and Allies)	94982	6777985	454228063	TRUE	FALSE
Glittering-bellied Emerald	Chlorostilbon lucidus	Caprimulgiformes	Trochilidae (Hummingbirds)	67474	6777433	598184657	TRUE	FALSE
Red-billed Duck	Anas erythrorhyncha	Anseriformes	Anatidae (Ducks, Geese, and Waterfowl)	81159	6773365	587620567	TRUE	FALSE
Superb Fairywren	Malurus cyaneus	Passeriformes	Maluridae (Fairywrens)	95769	6772170	549475712	FALSE	FALSE
Gray-headed Lapwing	Vanellus cinereus	Charadriiformes	Charadriidae (Plovers and Lapwings)	73548	6765417	573553914	TRUE	FALSE
Far Eastern Curlew	Numenius madagascariensis	Charadriiformes	Scolopacidae (Sandpipers and Allies)	73489	6764819	635988160	TRUE	FALSE
White-winged Coot	Fulica leucoptera	Gruiformes	Rallidae (Rails, Gallinules, and Coots)	83657	6758050	538763900	TRUE	FALSE
Common Pauraque	Nyctidromus albicollis	Caprimulgiformes	Caprimulgidae (Nightjars and Allies)	72637	6755440	635386052	TRUE	FALSE
Yellow-winged Blackbird	Agelasticus thilius	Passeriformes	Icteridae (Troupials and Allies)	77785	6751957	578297437	FALSE	FALSE
Black-and-white Mannikin	Spermestes bicolor	Passeriformes	Estrildidae (Waxbills and Allies)	75862	6723928	625239139	TRUE	FALSE
Gray-fronted Honeyeater	Ptilotula plumula	Passeriformes	Meliphagidae (Honeyeaters)	69416	6723083	677271077	TRUE	FALSE
Marabou Stork	Leptoptilos crumenifer	Ciconiiformes	Ciconiidae (Storks)	71181	6702560	562549214	TRUE	FALSE
Yellow-breasted Flycatcher	Tolmomyias flaviventris	Passeriformes	Tyrannidae (Tyrant Flycatchers)	68803	6701513	541004636	TRUE	FALSE
Brahminy Starling	Sturnia pagodarum	Passeriformes	Sturnidae (Starlings)	76453	6695875	526687319	TRUE	FALSE
Chestnut-rumped Thornbill	Acanthiza uropygialis	Passeriformes	Acanthizidae (Thornbills and Allies)	72746	6679049	615413269	TRUE	FALSE
Russet-backed Oropendola	Psarocolius angustifrons	Passeriformes	Icteridae (Troupials and Allies)	72588	6665879	516020807	TRUE	FALSE
Bronze-winged Jacana	Metopidius indicus	Charadriiformes	Jacanidae (Jacanas)	70523	6658197	578275692	TRUE	FALSE
Knob-billed Duck	Sarkidiornis melanotos	Anseriformes	Anatidae (Ducks, Geese, and Waterfowl)	69895	6637809	568146239	TRUE	FALSE
Red-bellied Macaw	Orthopsittaca manilatus	Psittaciformes	Psittacidae (New World and African Parrots)	74716	6634465	621712262	TRUE	FALSE
White-necked Jacobin	Florisuga mellivora	Caprimulgiformes	Trochilidae (Hummingbirds)	74269	6625486	618778955	TRUE	FALSE
Sudan Golden Sparrow	Passer luteus	Passeriformes	Passeridae (Old World Sparrows)	78372	6606542	511817891	FALSE	FALSE
White-chinned Petrel	Procellaria aequinoctialis	Procellariiformes	Procellariidae (Shearwaters and Petrels)	74613	6600335	580722318	FALSE	FALSE
Parakeet Auklet	Aethia psittacula	Charadriiformes	Alcidae (Auks, Murres, and Puffins)	71446	6593384	530366174	FALSE	FALSE
South Island Oystercatcher	Haematopus finschi	Charadriiformes	Haematopodidae (Oystercatchers)	79556	6592987	476053689	FALSE	FALSE
Gray Parrot	Psittacus erithacus	Psittaciformes	Psittacidae (New World and African Parrots)	69347	6587487	580214376	TRUE	FALSE
Bushtit	Psaltriparus minimus	Passeriformes	Aegithalidae (Long-tailed Tits)	233460	6581135	169497055	FALSE	TRUE
Bar-shouldered Dove	Geopelia humeralis	Columbiformes	Columbidae (Pigeons and Doves)	74574	6567555	656361127	TRUE	FALSE
Common Babbler	Turdoides caudata	Passeriformes	Leiothrichidae (Laughingthrushes and Allies)	85770	6551419	604348362	TRUE	FALSE
Mourning Sierra-Finch	Phrygilus fruticeti	Passeriformes	Thraupidae (Tanagers and Allies)	74693	6551360	574781421	FALSE	FALSE
Wattled Lapwing	Vanellus senegallus	Charadriiformes	Charadriidae (Plovers and Lapwings)	69099	6550364	559324710	TRUE	FALSE
Gray Bushchat	Saxicola ferreus	Passeriformes	Muscicapidae (Old World Flycatchers)	76417	6546473	528928845	TRUE	FALSE
Long-billed Curlew	Numenius americanus	Charadriiformes	Scolopacidae (Sandpipers and Allies)	69048	6542898	557880313	FALSE	FALSE
Great Antshrike	Taraba major	Passeriformes	Thamnophilidae (Typical Antbirds)	65680	6539345	553383730	TRUE	FALSE
Pink-necked Pigeon	Treron vernans	Columbiformes	Columbidae (Pigeons and Doves)	78159	6538547	520958809	TRUE	FALSE
Red-legged Honeycreeper	Cyanerpes cyaneus	Passeriformes	Thraupidae (Tanagers and Allies)	79227	6531353	582885839	TRUE	FALSE
Blacksmith Lapwing	Vanellus armatus	Charadriiformes	Charadriidae (Plovers and Lapwings)	70742	6529007	539891929	TRUE	FALSE
Indian Robin	Copsychus fulicatus	Passeriformes	Muscicapidae (Old World Flycatchers)	70735	6521351	581816925	TRUE	FALSE
Brown-rumped Minivet	Pericrocotus cantonensis	Passeriformes	Campephagidae (Cuckooshrikes)	76295	6521295	560469301	TRUE	FALSE
Yellow-whiskered Greenbul	Eurillas latirostris	Passeriformes	Pycnonotidae (Bulbuls)	77697	6508367	545151796	TRUE	FALSE
Crimson Chat	Epthianura tricolor	Passeriformes	Meliphagidae (Honeyeaters)	82113	6499816	574160845	TRUE	FALSE
Mediterranean Gull	Ichthyaetus melanocephalus	Charadriiformes	Laridae (Gulls, Terns, and Skimmers)	87111	6494278	580119459	TRUE	FALSE
Muscovy Duck	Cairina moschata	Anseriformes	Anatidae (Ducks, Geese, and Waterfowl)	75318	6489593	568486944	TRUE	FALSE
Orange-cheeked Waxbill	Estrilda melpoda	Passeriformes	Estrildidae (Waxbills and Allies)	76451	6486303	549002547	FALSE	FALSE
Purple-rumped Sunbird	Leptocoma zeylonica	Passeriformes	Nectariniidae (Sunbirds and Spiderhunters)	72558	6479131	623336990	TRUE	FALSE
Trumpeter Finch	Bucanetes githagineus	Passeriformes	Fringillidae (Finches, Euphonias, and Allies)	76633	6478171	606474305	TRUE	FALSE
Red-headed Bunting	Emberiza bruniceps	Passeriformes	Emberizidae (Old World Buntings)	69056	6454553	554656497	TRUE	FALSE
Rock Ptarmigan	Lagopus muta	Galliformes	Phasianidae (Pheasants, Grouse, and Allies)	518650	6439782	78272000	TRUE	TRUE
Red Junglefowl	Gallus gallus	Galliformes	Phasianidae (Pheasants, Grouse, and Allies)	75261	6435471	626172240	TRUE	FALSE
Straw-necked Ibis	Threskiornis spinicollis	Pelecaniformes	Threskiornithidae (Ibises and Spoonbills)	80475	6417482	587233081	TRUE	FALSE
Australian Reed Warbler	Acrocephalus australis	Passeriformes	Acrocephalidae (Reed Warblers and Allies)	79166	6413942	629577623	TRUE	FALSE
Eurasian Wryneck	Jynx torquilla	Piciformes	Picidae (Woodpeckers)	59790	6411462	587917762	TRUE	FALSE
Pink-backed Pelican	Pelecanus rufescens	Pelecaniformes	Pelecanidae (Pelicans)	65285	6400471	584591254	TRUE	FALSE
Yellow-billed Stork	Mycteria ibis	Ciconiiformes	Ciconiidae (Storks)	73706	6397565	545463724	TRUE	FALSE
Black-vented Shearwater	Puffinus opisthomelas	Procellariiformes	Procellariidae (Shearwaters and Petrels)	82980	6396376	549755928	FALSE	FALSE
White-fronted Plover	Charadrius marginatus	Charadriiformes	Charadriidae (Plovers and Lapwings)	66477	6395543	540228961	TRUE	FALSE
Two-banded Plover	Charadrius falklandicus	Charadriiformes	Charadriidae (Plovers and Lapwings)	79427	6393127	475577974	TRUE	FALSE
Black Sawwing	Psalidoprocne pristoptera	Passeriformes	Hirundinidae (Swallows)	62906	6384590	507886509	TRUE	FALSE
Squirrel Cuckoo	Piaya cayana	Cuculiformes	Cuculidae (Cuckoos)	73789	6365989	605278304	TRUE	FALSE
Australian Raven	Corvus coronoides	Passeriformes	Corvidae (Crows, Jays, and Magpies)	81147	6360177	611348181	TRUE	FALSE
Limpkin	Aramus guarauna	Gruiformes	Aramidae (Limpkin)	69730	6346144	562784905	TRUE	FALSE
Beautiful Sunbird	Cinnyris pulchellus	Passeriformes	Nectariniidae (Sunbirds and Spiderhunters)	65812	6345444	515882796	TRUE	FALSE
Cricket Longtail	Spiloptila clamans	Passeriformes	Cisticolidae (Cisticolas and Allies)	65259	6328354	576462488	TRUE	FALSE
Black-winged Kite	Elanus caeruleus	Accipitriformes	Accipitridae (Hawks, Eagles, and Kites)	63573	6323003	520876522	TRUE	FALSE
Austral Negrito	Lessonia rufa	Passeriformes	Tyrannidae (Tyrant Flycatchers)	67699	6313294	513040491	TRUE	FALSE
Hoary-headed Grebe	Poliocephalus poliocephalus	Podicipediformes	Podicipedidae (Grebes)	72400	6296061	559189123	TRUE	FALSE
Yellow-headed Caracara	Milvago chimachima	Falconiformes	Falconidae (Falcons and Caracaras)	71743	6292192	679593449	TRUE	FALSE
Egyptian Vulture	Neophron percnopterus	Accipitriformes	Accipitridae (Hawks, Eagles, and Kites)	74467	6290926	569133338	TRUE	FALSE
Yellow-rumped Thornbill	Acanthiza chrysorrhoa	Passeriformes	Acanthizidae (Thornbills and Allies)	76966	6287938	581364302	TRUE	FALSE
Painted Stork	Mycteria leucocephala	Ciconiiformes	Ciconiidae (Storks)	71675	6283553	554549025	TRUE	FALSE
Pin-tailed Snipe	Gallinago stenura	Charadriiformes	Scolopacidae (Sandpipers and Allies)	69538	6279638	577948953	TRUE	FALSE
Mangrove Swallow	Tachycineta albilinea	Passeriformes	Hirundinidae (Swallows)	65461	6275846	550120224	FALSE	FALSE
Sick's Swift	Chaetura meridionalis	Caprimulgiformes	Apodidae (Swifts)	66650	6275387	607190476	TRUE	FALSE
Common Pochard	Aythya ferina	Anseriformes	Anatidae (Ducks, Geese, and Waterfowl)	170969	6271618	207005669	TRUE	TRUE
Purple Starling	Lamprotornis purpureus	Passeriformes	Sturnidae (Starlings)	76683	6267566	547009057	TRUE	FALSE
White-tailed Eagle	Haliaeetus albicilla	Accipitriformes	Accipitridae (Hawks, Eagles, and Kites)	72743	6261559	607351520	TRUE	FALSE
Cape Sparrow	Passer melanurus	Passeriformes	Passeridae (Old World Sparrows)	67956	6261214	546530908	TRUE	FALSE
Greater Hoopoe-Lark	Alaemon alaudipes	Passeriformes	Alaudidae (Larks)	66795	6258312	589122200	TRUE	FALSE
Clay-colored Thrush	Turdus grayi	Passeriformes	Turdidae (Thrushes and Allies)	74340	6243734	619660975	FALSE	FALSE
Lazuli Bunting	Passerina amoena	Passeriformes	Cardinalidae (Cardinals and Allies)	190382	6239614	190831251	FALSE	TRUE
Band-tailed Pigeon	Patagioenas fasciata	Columbiformes	Columbidae (Pigeons and Doves)	198989	6237151	191742896	FALSE	TRUE
Brazilian Teal	Amazonetta brasiliensis	Anseriformes	Anatidae (Ducks, Geese, and Waterfowl)	72900	6231027	565318822	TRUE	FALSE
Scarlet Tanager	Piranga olivacea	Passeriformes	Cardinalidae (Cardinals and Allies)	320180	6226423	121078895	TRUE	TRUE
Pigeon Guillemot	Cepphus columba	Charadriiformes	Alcidae (Auks, Murres, and Puffins)	62542	6216984	507908444	FALSE	FALSE
Little Bittern	Ixobrychus minutus	Pelecaniformes	Ardeidae (Herons, Egrets, and Bitterns)	64493	6216396	557561442	TRUE	FALSE
Scarlet-chested Sunbird	Chalcomitra senegalensis	Passeriformes	Nectariniidae (Sunbirds and Spiderhunters)	71794	6210773	603520455	TRUE	FALSE
Flock Bronzewing	Phaps histrionica	Columbiformes	Columbidae (Pigeons and Doves)	74677	6210332	551026395	TRUE	FALSE
Yellow-faced Grassquit	Tiaris olivaceus	Passeriformes	Thraupidae (Tanagers and Allies)	63544	6210310	565460897	FALSE	FALSE
Belcher's Gull	Larus belcheri	Charadriiformes	Laridae (Gulls, Terns, and Skimmers)	68664	6204279	516954883	TRUE	FALSE
Screaming Piha	Lipaugus vociferans	Passeriformes	Cotingidae (Cotingas)	60970	6200070	580388626	TRUE	FALSE
Village Indigobird	Vidua chalybeata	Passeriformes	Viduidae (Indigobirds)	70355	6192280	519985612	TRUE	FALSE
Olive Sunbird	Cyanomitra olivacea	Passeriformes	Nectariniidae (Sunbirds and Spiderhunters)	68409	6182393	538326668	TRUE	FALSE
Surfbird	Calidris virgata	Charadriiformes	Scolopacidae (Sandpipers and Allies)	64758	6181048	560488397	TRUE	FALSE
Masked Gnatcatcher	Polioptila dumicola	Passeriformes	Polioptilidae (Gnatcatchers)	73610	6166938	551903295	TRUE	FALSE
Buff-throated Saltator	Saltator maximus	Passeriformes	Thraupidae (Tanagers and Allies)	76868	6162052	573448544	TRUE	FALSE
Gray Partridge	Perdix perdix	Galliformes	Phasianidae (Pheasants, Grouse, and Allies)	284199	6160293	121031757	TRUE	TRUE
Black-browed Reed Warbler	Acrocephalus bistrigiceps	Passeriformes	Acrocephalidae (Reed Warblers and Allies)	66533	6160233	517084646	TRUE	FALSE
Hermit Warbler	Setophaga occidentalis	Passeriformes	Parulidae (New World Warblers)	57659	6158384	525617522	FALSE	TRUE
Small Pratincole	Glareola lactea	Charadriiformes	Glareolidae (Pratincoles and Coursers)	78514	6156360	555943918	TRUE	FALSE
Red Shoveler	Spatula platalea	Anseriformes	Anatidae (Ducks, Geese, and Waterfowl)	78410	6150189	500287671	TRUE	FALSE
Scott's Oriole	Icterus parisorum	Passeriformes	Icteridae (Troupials and Allies)	82149	6148447	444994527	FALSE	TRUE
Yellow Bittern	Ixobrychus sinensis	Pelecaniformes	Ardeidae (Herons, Egrets, and Bitterns)	61706	6142258	551912669	TRUE	FALSE
River Tern	Sterna aurantia	Charadriiformes	Laridae (Gulls, Terns, and Skimmers)	72725	6131124	517227806	TRUE	FALSE
Red-rumped Parrot	Psephotus haematonotus	Psittaciformes	Psittaculidae (Old World Parrots)	66428	6128504	547798915	FALSE	FALSE
Red-knobbed Coot	Fulica cristata	Gruiformes	Rallidae (Rails, Gallinules, and Coots)	70862	6126652	531986642	TRUE	FALSE
Thrush Nightingale	Luscinia luscinia	Passeriformes	Muscicapidae (Old World Flycatchers)	64388	6125383	547185466	TRUE	FALSE
Creamy-bellied Thrush	Turdus amaurochalinus	Passeriformes	Turdidae (Thrushes and Allies)	65267	6099414	597864810	TRUE	FALSE
Least Grebe	Tachybaptus dominicus	Podicipediformes	Podicipedidae (Grebes)	64377	6092705	558277192	TRUE	FALSE
Desert Lark	Ammomanes deserti	Passeriformes	Alaudidae (Larks)	64734	6091739	496970979	TRUE	FALSE
Greater Racket-tailed Drongo	Dicrurus paradiseus	Passeriformes	Dicruridae (Drongos)	74195	6085851	595250168	TRUE	FALSE
Collared Sunbird	Hedydipna collaris	Passeriformes	Nectariniidae (Sunbirds and Spiderhunters)	67915	6081406	525091120	TRUE	FALSE
Island Canary	Serinus canaria	Passeriformes	Fringillidae (Finches, Euphonias, and Allies)	73867	6078108	458424314	TRUE	FALSE
Harris's Sparrow	Zonotrichia querula	Passeriformes	Passerellidae (New World Sparrows)	65198	6064246	549137631	TRUE	FALSE
Rufous-necked Snowfinch	Montifringilla ruficollis	Passeriformes	Passeridae (Old World Sparrows)	74191	6064162	525817352	TRUE	FALSE
Glittering-throated Emerald	Amazilia fimbriata	Caprimulgiformes	Trochilidae (Hummingbirds)	73979	6062298	572790751	TRUE	FALSE
African Gray Hornbill	Lophoceros nasutus	Bucerotiformes	Bucerotidae (Hornbills)	63799	6047629	541987174	TRUE	FALSE
Sooty-headed Bulbul	Pycnonotus aurigaster	Passeriformes	Pycnonotidae (Bulbuls)	73475	6040895	647287449	TRUE	FALSE
Bearded Reedling	Panurus biarmicus	Passeriformes	Panuridae (Bearded Reedling)	69268	6027889	534636337	TRUE	FALSE
White-fronted Tern	Sterna striata	Charadriiformes	Laridae (Gulls, Terns, and Skimmers)	67272	6026159	557857618	FALSE	FALSE
Yellow-bellied Prinia	Prinia flaviventris	Passeriformes	Cisticolidae (Cisticolas and Allies)	64392	6026111	505206804	TRUE	FALSE
Dollarbird	Eurystomus orientalis	Coraciiformes	Coraciidae (Rollers)	68052	6010367	553959013	TRUE	FALSE
Baillon's Crake	Zapornia pusilla	Gruiformes	Rallidae (Rails, Gallinules, and Coots)	66409	6008306	560265336	TRUE	FALSE
Cobalt-winged Parakeet	Brotogeris cyanoptera	Psittaciformes	Psittacidae (New World and African Parrots)	62920	6008118	511636145	TRUE	FALSE
Spectacled Warbler	Sylvia conspicillata	Passeriformes	Sylviidae (Sylviid Warblers)	63986	5995782	503637035	TRUE	FALSE
Calandra Lark	Melanocorypha calandra	Passeriformes	Alaudidae (Larks)	65351	5995089	527852408	TRUE	FALSE
Rufous Night-Heron	Nycticorax caledonicus	Pelecaniformes	Ardeidae (Herons, Egrets, and Bitterns)	62576	5977115	489791972	TRUE	FALSE
Double-banded Plover	Charadrius bicinctus	Charadriiformes	Charadriidae (Plovers and Lapwings)	75414	5967503	512597661	TRUE	FALSE
Ashy Prinia	Prinia socialis	Passeriformes	Cisticolidae (Cisticolas and Allies)	68109	5965330	487375915	FALSE	FALSE
Mouse-colored Tyrannulet	Phaeomyias murina	Passeriformes	Tyrannidae (Tyrant Flycatchers)	63638	5955136	598651668	TRUE	FALSE
Black-tailed Nativehen	Tribonyx ventralis	Gruiformes	Rallidae (Rails, Gallinules, and Coots)	72909	5950983	529022476	TRUE	FALSE
Black Stork	Ciconia nigra	Ciconiiformes	Ciconiidae (Storks)	71890	5943832	558717029	TRUE	FALSE
Yellow-billed Grosbeak	Eophona migratoria	Passeriformes	Fringillidae (Finches, Euphonias, and Allies)	69241	5942086	465784393	TRUE	FALSE
Plume-toed Swiftlet	Collocalia affinis	Caprimulgiformes	Apodidae (Swifts)	74839	5934897	443236956	FALSE	FALSE
Andean Gull	Chroicocephalus serranus	Charadriiformes	Laridae (Gulls, Terns, and Skimmers)	62402	5930437	545357251	TRUE	FALSE
Elliot's Storm-Petrel	Oceanites gracilis	Procellariiformes	Oceanitidae (Southern Storm-Petrels)	68967	5925276	505732648	FALSE	FALSE
Two-barred Warbler	Phylloscopus plumbeitarsus	Passeriformes	Phylloscopidae (Leaf Warblers)	69134	5912255	564895431	TRUE	FALSE
African Pied Wagtail	Motacilla aguimp	Passeriformes	Motacillidae (Wagtails and Pipits)	70296	5910517	539286227	FALSE	FALSE
Australasian Pipit	Anthus novaeseelandiae	Passeriformes	Motacillidae (Wagtails and Pipits)	64319	5905941	566871528	TRUE	FALSE
Pied Imperial-Pigeon	Ducula bicolor	Columbiformes	Columbidae (Pigeons and Doves)	65978	5893644	536784079	TRUE	FALSE
Yellow-crowned Parrot	Amazona ochrocephala	Psittaciformes	Psittacidae (New World and African Parrots)	66738	5892270	537273956	TRUE	FALSE
Long-legged Buzzard	Buteo rufinus	Accipitriformes	Accipitridae (Hawks, Eagles, and Kites)	54961	5891783	510821094	TRUE	FALSE
Red-shouldered Hawk	Buteo lineatus	Accipitriformes	Accipitridae (Hawks, Eagles, and Kites)	399823	5882135	75820467	FALSE	TRUE
Nelson's Sparrow	Ammospiza nelsoni	Passeriformes	Passerellidae (New World Sparrows)	124261	5880042	299811236	TRUE	TRUE
Great Dusky Swift	Cypseloides senex	Caprimulgiformes	Apodidae (Swifts)	61715	5879468	527048580	TRUE	FALSE
Orange-chinned Parakeet	Brotogeris jugularis	Psittaciformes	Psittacidae (New World and African Parrots)	69429	5877204	477095959	FALSE	FALSE
Black-eared Wheatear	Oenanthe hispanica	Passeriformes	Muscicapidae (Old World Flycatchers)	68334	5860606	534349991	TRUE	FALSE
Black-faced Grassquit	Tiaris bicolor	Passeriformes	Thraupidae (Tanagers and Allies)	68394	5858675	502189718	FALSE	FALSE
Green-backed Tit	Parus monticolus	Passeriformes	Paridae (Tits, Chickadees, and Titmice)	61909	5855017	531072690	TRUE	FALSE
White's Thrush	Zoothera aurea	Passeriformes	Turdidae (Thrushes and Allies)	59172	5852117	558732283	TRUE	FALSE
Pied Heron	Egretta picata	Pelecaniformes	Ardeidae (Herons, Egrets, and Bitterns)	60046	5839785	528944548	TRUE	FALSE
White-lined Tanager	Tachyphonus rufus	Passeriformes	Thraupidae (Tanagers and Allies)	57569	5832036	484779161	TRUE	FALSE
Coscoroba Swan	Coscoroba coscoroba	Anseriformes	Anatidae (Ducks, Geese, and Waterfowl)	63770	5828602	532841868	TRUE	FALSE
Red-necked Avocet	Recurvirostra novaehollandiae	Charadriiformes	Recurvirostridae (Stilts and Avocets)	73280	5824938	457491363	TRUE	FALSE
Collared Finchbill	Spizixos semitorques	Passeriformes	Pycnonotidae (Bulbuls)	71049	5822456	525966748	TRUE	FALSE
Gray-headed Kingfisher	Halcyon leucocephala	Coraciiformes	Alcedinidae (Kingfishers)	62527	5810670	515109186	TRUE	FALSE
Anhinga	Anhinga anhinga	Suliformes	Anhingidae (Anhingas)	64540	5806595	475645864	TRUE	FALSE
Icterine Warbler	Hippolais icterina	Passeriformes	Acrocephalidae (Reed Warblers and Allies)	60604	5802461	507358963	TRUE	FALSE
Red-billed Leiothrix	Leiothrix lutea	Passeriformes	Leiothrichidae (Laughingthrushes and Allies)	74211	5802077	506331908	TRUE	FALSE
Olivaceous Woodcreeper	Sittasomus griseicapillus	Passeriformes	Furnariidae (Ovenbirds and Woodcreepers)	61234	5783625	548047456	TRUE	FALSE
Broad-billed Hummingbird	Cynanthus latirostris	Caprimulgiformes	Trochilidae (Hummingbirds)	90646	5783559	420927506	FALSE	TRUE
Long-tailed Rosefinch	Carpodacus sibiricus	Passeriformes	Fringillidae (Finches, Euphonias, and Allies)	67818	5765977	530455139	TRUE	FALSE
Australian Ringneck	Barnardius zonarius	Psittaciformes	Psittaculidae (Old World Parrots)	61671	5758430	538401666	TRUE	FALSE
Gray-throated Martin	Riparia chinensis	Passeriformes	Hirundinidae (Swallows)	70605	5758067	440822002	TRUE	FALSE
Streaked Flycatcher	Myiodynastes maculatus	Passeriformes	Tyrannidae (Tyrant Flycatchers)	65359	5748508	473429589	TRUE	FALSE
Mugimaki Flycatcher	Ficedula mugimaki	Passeriformes	Muscicapidae (Old World Flycatchers)	59242	5746846	564961928	TRUE	FALSE
Malachite Kingfisher	Corythornis cristatus	Coraciiformes	Alcedinidae (Kingfishers)	59167	5742006	535398248	TRUE	FALSE
Streak-throated Swallow	Petrochelidon fluvicola	Passeriformes	Hirundinidae (Swallows)	73008	5716853	462151481	TRUE	FALSE
Guira Tanager	Hemithraupis guira	Passeriformes	Thraupidae (Tanagers and Allies)	60803	5716308	559218391	TRUE	FALSE
Radjah Shelduck	Radjah radjah	Anseriformes	Anatidae (Ducks, Geese, and Waterfowl)	63199	5709236	509242572	TRUE	FALSE
African Pygmy-Goose	Nettapus auritus	Anseriformes	Anatidae (Ducks, Geese, and Waterfowl)	65428	5707370	526082757	TRUE	FALSE
Rufous Whistler	Pachycephala rufiventris	Passeriformes	Pachycephalidae (Whistlers and Allies)	68024	5701817	524662642	TRUE	FALSE
Black-naped Monarch	Hypothymis azurea	Passeriformes	Monarchidae (Monarch Flycatchers)	64230	5695227	540864009	TRUE	FALSE
Siberian Thrush	Geokichla sibirica	Passeriformes	Turdidae (Thrushes and Allies)	62091	5691847	471539955	TRUE	FALSE
Moustached Wren	Pheugopedius genibarbis	Passeriformes	Troglodytidae (Wrens)	60298	5685319	443864406	TRUE	FALSE
Noisy Miner	Manorina melanocephala	Passeriformes	Meliphagidae (Honeyeaters)	65188	5683336	539032198	TRUE	FALSE
Mealy Parrot	Amazona farinosa	Psittaciformes	Psittacidae (New World and African Parrots)	67039	5673859	539887060	TRUE	FALSE
Blue-naped Mousebird	Urocolius macrourus	Coliiformes	Coliidae (Mousebirds)	63807	5666949	463852552	TRUE	FALSE
Chopi Blackbird	Gnorimopsar chopi	Passeriformes	Icteridae (Troupials and Allies)	61879	5644286	555519925	TRUE	FALSE
Pale-backed Pigeon	Columba eversmanni	Columbiformes	Columbidae (Pigeons and Doves)	67632	5642248	547798108	TRUE	FALSE
Southern Carmine Bee-eater	Merops nubicoides	Coraciiformes	Meropidae (Bee-eaters)	68008	5634561	415149051	TRUE	FALSE
Yellow-billed Duck	Anas undulata	Anseriformes	Anatidae (Ducks, Geese, and Waterfowl)	60120	5620254	485407552	TRUE	FALSE
Somali Sparrow	Passer castanopterus	Passeriformes	Passeridae (Old World Sparrows)	62719	5618646	537725945	TRUE	FALSE
Black-backed Puffback	Dryoscopus cubla	Passeriformes	Malaconotidae (Bushshrikes and Allies)	66715	5615251	503050720	TRUE	FALSE
White-fronted Honeyeater	Purnella albifrons	Passeriformes	Meliphagidae (Honeyeaters)	59852	5603306	489115034	TRUE	FALSE
Tropical Boubou	Laniarius major	Passeriformes	Malaconotidae (Bushshrikes and Allies)	59628	5600167	537946963	TRUE	FALSE
Mongolian Finch	Bucanetes mongolicus	Passeriformes	Fringillidae (Finches, Euphonias, and Allies)	64472	5598598	459458195	TRUE	FALSE
Yellow Rail	Coturnicops noveboracensis	Gruiformes	Rallidae (Rails, Gallinules, and Coots)	55077	5582458	429160258	TRUE	FALSE
Egyptian Plover	Pluvianus aegyptius	Charadriiformes	Pluvianidae (Egyptian Plover)	64163	5578386	495754348	TRUE	FALSE
Spotted Tody-Flycatcher	Todirostrum maculatum	Passeriformes	Tyrannidae (Tyrant Flycatchers)	64587	5574868	499879364	TRUE	FALSE
Gray-crowned Babbler	Pomatostomus temporalis	Passeriformes	Pomatostomidae (Pseudo-Babblers)	61990	5574823	455703244	TRUE	FALSE
Whistling Kite	Haliastur sphenurus	Accipitriformes	Accipitridae (Hawks, Eagles, and Kites)	56435	5573838	510274336	TRUE	FALSE
Pine Bunting	Emberiza leucocephalos	Passeriformes	Emberizidae (Old World Buntings)	66113	5569516	485671981	TRUE	FALSE
Red-rumped Cacique	Cacicus haemorrhous	Passeriformes	Icteridae (Troupials and Allies)	63939	5567826	488568907	TRUE	FALSE
Buff-breasted Sandpiper	Calidris subruficollis	Charadriiformes	Scolopacidae (Sandpipers and Allies)	59381	5562796	549092564	TRUE	FALSE
Northern Red-billed Hornbill	Tockus erythrorhynchus	Bucerotiformes	Bucerotidae (Hornbills)	70681	5557036	462804462	TRUE	FALSE
Chestnut-bellied Starling	Lamprotornis pulcher	Passeriformes	Sturnidae (Starlings)	61703	5550438	539269840	TRUE	FALSE
Baikal Teal	Sibirionetta formosa	Anseriformes	Anatidae (Ducks, Geese, and Waterfowl)	73212	5548970	499220891	TRUE	FALSE
Chestnut-breasted Munia	Lonchura castaneothorax	Passeriformes	Estrildidae (Waxbills and Allies)	62025	5548407	459919526	TRUE	FALSE
Mountain Chickadee	Poecile gambeli	Passeriformes	Paridae (Tits, Chickadees, and Titmice)	417859	5544478	73429098	FALSE	TRUE
Willow Flycatcher	Empidonax traillii	Passeriformes	Tyrannidae (Tyrant Flycatchers)	320971	5535271	87963559	FALSE	TRUE
Masked Water-Tyrant	Fluvicola nengeta	Passeriformes	Tyrannidae (Tyrant Flycatchers)	65814	5534509	482022657	TRUE	FALSE
Gila Woodpecker	Melanerpes uropygialis	Piciformes	Picidae (Woodpeckers)	111398	5532502	275157684	FALSE	TRUE
Hartlaub's Gull	Chroicocephalus hartlaubii	Charadriiformes	Laridae (Gulls, Terns, and Skimmers)	58977	5528736	471074181	TRUE	FALSE
Cream-colored Courser	Cursorius cursor	Charadriiformes	Glareolidae (Pratincoles and Coursers)	53873	5528200	540999513	TRUE	FALSE
Fork-tailed Woodnymph	Thalurania furcata	Caprimulgiformes	Trochilidae (Hummingbirds)	60505	5508254	495831423	TRUE	FALSE
White-throated Needletail	Hirundapus caudacutus	Caprimulgiformes	Apodidae (Swifts)	62639	5499757	479870472	TRUE	FALSE
Azure Tit	Cyanistes cyanus	Passeriformes	Paridae (Tits, Chickadees, and Titmice)	60193	5492825	522532256	TRUE	FALSE
Madagascar Bee-eater	Merops superciliosus	Coraciiformes	Meropidae (Bee-eaters)	60650	5492320	453219348	TRUE	FALSE
Lesser Nighthawk	Chordeiles acutipennis	Caprimulgiformes	Caprimulgidae (Nightjars and Allies)	64474	5490142	461482199	TRUE	TRUE
Snowy Owl	Bubo scandiacus	Strigiformes	Strigidae (Owls)	64215	5488581	502183820	TRUE	FALSE
Western Wood-Pewee	Contopus sordidulus	Passeriformes	Tyrannidae (Tyrant Flycatchers)	280313	5478070	110703875	TRUE	TRUE
Levant Sparrowhawk	Accipiter brevipes	Accipitriformes	Accipitridae (Hawks, Eagles, and Kites)	65186	5475806	475922828	TRUE	FALSE
Zenaida Dove	Zenaida aurita	Columbiformes	Columbidae (Pigeons and Doves)	58988	5475528	460639796	FALSE	FALSE
Grassland Sparrow	Ammodramus humeralis	Passeriformes	Passerellidae (New World Sparrows)	54504	5459111	497642149	FALSE	FALSE
Royal Spoonbill	Platalea regia	Pelecaniformes	Threskiornithidae (Ibises and Spoonbills)	61068	5453636	476356560	TRUE	FALSE
Naumann's Thrush	Turdus naumanni	Passeriformes	Turdidae (Thrushes and Allies)	66863	5452240	502560990	TRUE	FALSE
Indian Cormorant	Phalacrocorax fuscicollis	Suliformes	Phalacrocoracidae (Cormorants and Shags)	65358	5443396	501847990	TRUE	FALSE
Black-throated Mango	Anthracothorax nigricollis	Caprimulgiformes	Trochilidae (Hummingbirds)	59846	5433079	503836494	TRUE	FALSE
Snowy Sheathbill	Chionis albus	Charadriiformes	Chionidae (Sheathbills)	59890	5425959	495588905	TRUE	FALSE
White-headed Duck	Oxyura leucocephala	Anseriformes	Anatidae (Ducks, Geese, and Waterfowl)	56894	5423310	465246165	TRUE	FALSE
White-tufted Grebe	Rollandia rolland	Podicipediformes	Podicipedidae (Grebes)	64056	5409771	417913815	TRUE	FALSE
Yellow-olive Flycatcher	Tolmomyias sulphurescens	Passeriformes	Tyrannidae (Tyrant Flycatchers)	61328	5404537	512120740	TRUE	FALSE
Yellow-billed Cardinal	Paroaria capitata	Passeriformes	Thraupidae (Tanagers and Allies)	66132	5398173	467919961	FALSE	FALSE
Subalpine Warbler	Sylvia cantillans	Passeriformes	Sylviidae (Sylviid Warblers)	57805	5396444	454775538	TRUE	FALSE
Plum-headed Parakeet	Psittacula cyanocephala	Psittaciformes	Psittaculidae (Old World Parrots)	58970	5385052	453156241	FALSE	FALSE
Yellow-crowned Tyrannulet	Tyrannulus elatus	Passeriformes	Tyrannidae (Tyrant Flycatchers)	59759	5382708	485010632	TRUE	FALSE
Oriental Honey-buzzard	Pernis ptilorhynchus	Accipitriformes	Accipitridae (Hawks, Eagles, and Kites)	63018	5376478	447096597	TRUE	FALSE
Ringed Kingfisher	Megaceryle torquata	Coraciiformes	Alcedinidae (Kingfishers)	58410	5369424	468018024	TRUE	FALSE
White-crowned Wheatear	Oenanthe leucopyga	Passeriformes	Muscicapidae (Old World Flycatchers)	62105	5367237	474421808	TRUE	FALSE
Inca Dove	Columbina inca	Columbiformes	Columbidae (Pigeons and Doves)	117988	5362430	228484972	FALSE	TRUE
White-fronted Bee-eater	Merops bullockoides	Coraciiformes	Meropidae (Bee-eaters)	63484	5359179	436278914	TRUE	FALSE
Greater Painted-Snipe	Rostratula benghalensis	Charadriiformes	Rostratulidae (Painted-Snipes)	57264	5350311	504490009	TRUE	FALSE
Pearly-vented Tody-Tyrant	Hemitriccus margaritaceiventer	Passeriformes	Tyrannidae (Tyrant Flycatchers)	53930	5346152	486662250	TRUE	FALSE
Yellow-throated Tinkerbird	Pogoniulus subsulphureus	Piciformes	Lybiidae (African Barbets)	52346	5339651	538601852	TRUE	FALSE
Yellow-bellied Seedeater	Sporophila nigricollis	Passeriformes	Thraupidae (Tanagers and Allies)	64212	5336157	445154352	TRUE	FALSE
Eurasian Penduline-Tit	Remiz pendulinus	Passeriformes	Remizidae (Penduline-Tits)	51400	5335455	475943328	TRUE	FALSE
Siberian Accentor	Prunella montanella	Passeriformes	Prunellidae (Accentors)	57782	5323411	453574690	TRUE	FALSE
Tui Parakeet	Brotogeris sanctithomae	Psittaciformes	Psittacidae (New World and African Parrots)	63852	5323138	470465076	TRUE	FALSE
Australian Shelduck	Tadorna tadornoides	Anseriformes	Anatidae (Ducks, Geese, and Waterfowl)	61158	5313014	499808394	TRUE	FALSE
Western Bonelli's Warbler	Phylloscopus bonelli	Passeriformes	Phylloscopidae (Leaf Warblers)	59238	5311036	442472572	TRUE	FALSE
Cape Wagtail	Motacilla capensis	Passeriformes	Motacillidae (Wagtails and Pipits)	59132	5309540	427707231	TRUE	FALSE
Bullock's Oriole	Icterus bullockii	Passeriformes	Icteridae (Troupials and Allies)	185149	5303019	157889914	FALSE	TRUE
Himalayan Cuckoo	Cuculus saturatus	Cuculiformes	Cuculidae (Cuckoos)	56651	5302822	425019622	TRUE	FALSE
Reddish Hermit	Phaethornis ruber	Caprimulgiformes	Trochilidae (Hummingbirds)	50462	5293911	477280659	TRUE	FALSE
Purple-backed Fairywren	Malurus assimilis	Passeriformes	Maluridae (Fairywrens)	59164	5280042	505534631	FALSE	FALSE
White-banded Swallow	Atticora fasciata	Passeriformes	Hirundinidae (Swallows)	66378	5272059	482542363	TRUE	FALSE
Wattled Starling	Creatophora cinerea	Passeriformes	Sturnidae (Starlings)	65346	5267354	436573492	TRUE	FALSE
Banded Stilt	Cladorhynchus leucocephalus	Charadriiformes	Recurvirostridae (Stilts and Avocets)	72424	5259130	372045712	TRUE	FALSE
Turquoise-fronted Parrot	Amazona aestiva	Psittaciformes	Psittacidae (New World and African Parrots)	52521	5249803	459892564	TRUE	FALSE
Javan Pond-Heron	Ardeola speciosa	Pelecaniformes	Ardeidae (Herons, Egrets, and Bitterns)	61123	5245852	470780315	TRUE	FALSE
Green-tailed Towhee	Pipilo chlorurus	Passeriformes	Passerellidae (New World Sparrows)	68504	5241348	368550384	FALSE	TRUE
Ground Tit	Pseudopodoces humilis	Passeriformes	Paridae (Tits, Chickadees, and Titmice)	63457	5240196	438711524	TRUE	FALSE
Black Crake	Zapornia flavirostra	Gruiformes	Rallidae (Rails, Gallinules, and Coots)	55191	5238497	465168970	TRUE	FALSE
Gadwall	Mareca strepera	Anseriformes	Anatidae (Ducks, Geese, and Waterfowl)	119549	5236891	231183194	TRUE	TRUE
Yellow-hooded Blackbird	Chrysomus icterocephalus	Passeriformes	Icteridae (Troupials and Allies)	59819	5231958	428062281	TRUE	FALSE
Ancient Murrelet	Synthliboramphus antiquus	Charadriiformes	Alcidae (Auks, Murres, and Puffins)	59294	5226089	459211854	FALSE	FALSE
Scarlet Macaw	Ara macao	Psittaciformes	Psittacidae (New World and African Parrots)	54856	5223327	505549343	TRUE	FALSE
Thick-billed Warbler	Arundinax aedon	Passeriformes	Acrocephalidae (Reed Warblers and Allies)	61241	5214223	451568408	TRUE	FALSE
Common Grasshopper-Warbler	Locustella naevia	Passeriformes	Locustellidae (Grassbirds and Allies)	54399	5206822	525025473	TRUE	FALSE
Apostlebird	Struthidea cinerea	Passeriformes	Corcoracidae (White-winged Chough and Apostlebird)	55863	5198239	492328472	TRUE	FALSE
Bank Myna	Acridotheres ginginianus	Passeriformes	Sturnidae (Starlings)	71510	5194138	401003153	TRUE	FALSE
Red-breasted Meadowlark	Leistes militaris	Passeriformes	Icteridae (Troupials and Allies)	60006	5193389	518639345	FALSE	FALSE
Gray-headed Chickadee	Poecile cinctus	Passeriformes	Paridae (Tits, Chickadees, and Titmice)	60858	5183344	533930818	TRUE	FALSE
Streak-backed Oriole	Icterus pustulatus	Passeriformes	Icteridae (Troupials and Allies)	60814	5180982	445009290	FALSE	FALSE
Australasian Gannet	Morus serrator	Suliformes	Sulidae (Boobies and Gannets)	61158	5178008	455554379	TRUE	FALSE
Eastern Crowned Warbler	Phylloscopus coronatus	Passeriformes	Phylloscopidae (Leaf Warblers)	51604	5176194	527449802	TRUE	FALSE
Green Kingfisher	Chloroceryle americana	Coraciiformes	Alcedinidae (Kingfishers)	54011	5174481	509675693	TRUE	FALSE
Black-footed Albatross	Phoebastria nigripes	Procellariiformes	Diomedeidae (Albatrosses)	53805	5169530	454566365	FALSE	FALSE
Swallow-tailed Kite	Elanoides forficatus	Accipitriformes	Accipitridae (Hawks, Eagles, and Kites)	56591	5152176	485362874	TRUE	FALSE
Red-headed Finch	Amadina erythrocephala	Passeriformes	Estrildidae (Waxbills and Allies)	60961	5141411	435948423	TRUE	FALSE
Black Turnstone	Arenaria melanocephala	Charadriiformes	Scolopacidae (Sandpipers and Allies)	66328	5139876	479018466	TRUE	FALSE
White-browed Crake	Amaurornis cinerea	Gruiformes	Rallidae (Rails, Gallinules, and Coots)	57258	5133320	444385191	TRUE	FALSE
Green Woodhoopoe	Phoeniculus purpureus	Bucerotiformes	Phoeniculidae (Woodhoopoes and Scimitarbills)	56028	5123685	509845029	TRUE	FALSE
Swallow Tanager	Tersina viridis	Passeriformes	Thraupidae (Tanagers and Allies)	63563	5119327	479475754	TRUE	FALSE
Cinnamon-rumped Seedeater	Sporophila torqueola	Passeriformes	Thraupidae (Tanagers and Allies)	64036	5118270	497349257	FALSE	FALSE
Buff-throated Woodcreeper	Xiphorhynchus guttatus	Passeriformes	Furnariidae (Ovenbirds and Woodcreepers)	50818	5117273	482068593	TRUE	FALSE
Dark-sided Flycatcher	Muscicapa sibirica	Passeriformes	Muscicapidae (Old World Flycatchers)	54466	5112551	497168487	TRUE	FALSE
Rufous-tailed Hummingbird	Amazilia tzacatl	Caprimulgiformes	Trochilidae (Hummingbirds)	58850	5110704	521001066	TRUE	FALSE
Olive Sparrow	Arremonops rufivirgatus	Passeriformes	Passerellidae (New World Sparrows)	64393	5105250	450830169	FALSE	TRUE
Little Friarbird	Philemon citreogularis	Passeriformes	Meliphagidae (Honeyeaters)	61477	5103750	460119049	TRUE	FALSE
Ivory Gull	Pagophila eburnea	Charadriiformes	Laridae (Gulls, Terns, and Skimmers)	52003	5102339	467851013	TRUE	FALSE
Common Hill Myna	Gracula religiosa	Passeriformes	Sturnidae (Starlings)	53466	5099874	471180085	TRUE	FALSE
Forest Elaenia	Myiopagis gaimardii	Passeriformes	Tyrannidae (Tyrant Flycatchers)	56434	5097980	437821197	TRUE	FALSE
Rufous Treepie	Dendrocitta vagabunda	Passeriformes	Corvidae (Crows, Jays, and Magpies)	59071	5088811	485305486	TRUE	FALSE
Yellow-green Vireo	Vireo flavoviridis	Passeriformes	Vireonidae (Vireos, Shrike-Babblers, and Erpornis)	60922	5082372	459945493	TRUE	FALSE
Australian Pratincole	Stiltia isabella	Charadriiformes	Glareolidae (Pratincoles and Coursers)	55181	5081110	418957398	TRUE	FALSE
Black-faced Ibis	Theristicus melanopis	Pelecaniformes	Threskiornithidae (Ibises and Spoonbills)	57966	5058925	413781287	TRUE	FALSE
Audouin's Gull	Ichthyaetus audouinii	Charadriiformes	Laridae (Gulls, Terns, and Skimmers)	51784	5057157	452595795	TRUE	FALSE
White-crowned Pigeon	Patagioenas leucocephala	Columbiformes	Columbidae (Pigeons and Doves)	59520	5049053	444341039	FALSE	FALSE
Lesser Kiskadee	Pitangus lictor	Passeriformes	Tyrannidae (Tyrant Flycatchers)	55211	5038957	451262962	TRUE	FALSE
Striated Swallow	Cecropis striolata	Passeriformes	Hirundinidae (Swallows)	54250	5038848	393640136	FALSE	FALSE
Thick-billed Euphonia	Euphonia laniirostris	Passeriformes	Fringillidae (Finches, Euphonias, and Allies)	51919	5034312	452379292	TRUE	FALSE
Short-crested Flycatcher	Myiarchus ferox	Passeriformes	Tyrannidae (Tyrant Flycatchers)	53782	5018428	510900038	TRUE	FALSE
Thrush-like Wren	Campylorhynchus turdinus	Passeriformes	Troglodytidae (Wrens)	67686	5016410	481926364	TRUE	FALSE
Black-chinned Siskin	Spinus barbatus	Passeriformes	Fringillidae (Finches, Euphonias, and Allies)	69072	5015625	409618787	FALSE	FALSE
Superb Starling	Lamprotornis superbus	Passeriformes	Sturnidae (Starlings)	54002	5015093	475069762	TRUE	FALSE
Tricolored Munia	Lonchura malacca	Passeriformes	Estrildidae (Waxbills and Allies)	61055	5008724	416532079	FALSE	FALSE
Rufous-tailed Jacamar	Galbula ruficauda	Galbuliformes	Galbulidae (Jacamars)	51588	4994684	439974053	TRUE	FALSE
Stock Dove	Columba oenas	Columbiformes	Columbidae (Pigeons and Doves)	61196	4983876	465826318	TRUE	FALSE
West Peruvian Dove	Zenaida meloda	Columbiformes	Columbidae (Pigeons and Doves)	59034	4956678	416009661	TRUE	FALSE
Little Crow	Corvus bennetti	Passeriformes	Corvidae (Crows, Jays, and Magpies)	50847	4951040	407509985	TRUE	FALSE
Japanese Bush Warbler	Horornis diphone	Passeriformes	Scotocercidae (Bush Warblers and Allies)	60375	4947973	474680736	TRUE	FALSE
Black-fronted Bulbul	Pycnonotus nigricans	Passeriformes	Pycnonotidae (Bulbuls)	51793	4943963	442756173	TRUE	FALSE
Chinese Penduline-Tit	Remiz consobrinus	Passeriformes	Remizidae (Penduline-Tits)	55397	4937189	476134367	TRUE	FALSE
Hen Harrier	Circus cyaneus	Accipitriformes	Accipitridae (Hawks, Eagles, and Kites)	53473	4934070	460372941	TRUE	FALSE
Black-hooded Oriole	Oriolus xanthornus	Passeriformes	Oriolidae (Old World Orioles)	59742	4929162	445555954	TRUE	FALSE
Narrow-billed Woodcreeper	Lepidocolaptes angustirostris	Passeriformes	Furnariidae (Ovenbirds and Woodcreepers)	56734	4921977	444221395	TRUE	FALSE
Blue-faced Honeyeater	Entomyzon cyanotis	Passeriformes	Meliphagidae (Honeyeaters)	56804	4921644	514711671	TRUE	FALSE
Straight-billed Woodcreeper	Dendroplex picus	Passeriformes	Furnariidae (Ovenbirds and Woodcreepers)	50191	4920785	441269846	TRUE	FALSE
Spot-billed Pelican	Pelecanus philippensis	Pelecaniformes	Pelecanidae (Pelicans)	52925	4915816	501707698	TRUE	FALSE
Red-crested Finch	Coryphospingus cucullatus	Passeriformes	Thraupidae (Tanagers and Allies)	53488	4906390	438731085	TRUE	FALSE
Plush-crested Jay	Cyanocorax chrysops	Passeriformes	Corvidae (Crows, Jays, and Magpies)	52396	4900369	384798424	TRUE	FALSE
Groove-billed Ani	Crotophaga sulcirostris	Cuculiformes	Cuculidae (Cuckoos)	81856	4881713	317704650	TRUE	TRUE
Eurasian Treecreeper	Certhia familiaris	Passeriformes	Certhiidae (Treecreepers)	55135	4880227	461013826	TRUE	FALSE
Gray-headed Woodpecker	Picus canus	Piciformes	Picidae (Woodpeckers)	55851	4873505	423978787	TRUE	FALSE
Buff-banded Rail	Gallirallus philippensis	Gruiformes	Rallidae (Rails, Gallinules, and Coots)	55637	4868290	425742997	TRUE	FALSE
Brown-bellied Swallow	Orochelidon murina	Passeriformes	Hirundinidae (Swallows)	63616	4862598	436576588	FALSE	FALSE
Wild Turkey	Meleagris gallopavo	Galliformes	Phasianidae (Pheasants, Grouse, and Allies)	53424	4856974	406992189	TRUE	FALSE
Variegated Flycatcher	Empidonomus varius	Passeriformes	Tyrannidae (Tyrant Flycatchers)	53328	4850469	462475156	TRUE	FALSE
Spangled Drongo	Dicrurus bracteatus	Passeriformes	Dicruridae (Drongos)	53767	4849547	400912687	TRUE	FALSE
Abyssinian Roller	Coracias abyssinicus	Coraciiformes	Coraciidae (Rollers)	56440	4829299	468486256	TRUE	FALSE
Crimson Finch	Neochmia phaeton	Passeriformes	Estrildidae (Waxbills and Allies)	53513	4818530	435924003	TRUE	FALSE
Rufous-tailed Rock-Thrush	Monticola saxatilis	Passeriformes	Muscicapidae (Old World Flycatchers)	49665	4812354	441995739	TRUE	FALSE
Great Grebe	Podiceps major	Podicipediformes	Podicipedidae (Grebes)	53938	4811912	469342044	TRUE	FALSE
Senegal Coucal	Centropus senegalensis	Cuculiformes	Cuculidae (Cuckoos)	54657	4804089	450478574	TRUE	FALSE
Marsh Warbler	Acrocephalus palustris	Passeriformes	Acrocephalidae (Reed Warblers and Allies)	49823	4790312	435648717	TRUE	FALSE
Small Minivet	Pericrocotus cinnamomeus	Passeriformes	Campephagidae (Cuckooshrikes)	54520	4789245	415009703	TRUE	FALSE
Amazon Kingfisher	Chloroceryle amazona	Coraciiformes	Alcedinidae (Kingfishers)	50291	4769368	443589756	TRUE	FALSE
Yellow-bellied Tit	Periparus venustulus	Passeriformes	Paridae (Tits, Chickadees, and Titmice)	64672	4766383	389725234	TRUE	FALSE
White-fringed Antwren	Formicivora grisea	Passeriformes	Thamnophilidae (Typical Antbirds)	57727	4766149	474459553	TRUE	FALSE
Red-capped Robin	Petroica goodenovii	Passeriformes	Petroicidae (Australasian Robins)	51629	4760425	409200695	TRUE	FALSE
Little Greenbul	Eurillas virens	Passeriformes	Pycnonotidae (Bulbuls)	50485	4757899	431487845	TRUE	FALSE
Lined Seedeater	Sporophila lineola	Passeriformes	Thraupidae (Tanagers and Allies)	50711	4753467	401243132	TRUE	FALSE
Yellow-faced Honeyeater	Caligavis chrysops	Passeriformes	Meliphagidae (Honeyeaters)	61482	4749171	385720085	FALSE	FALSE
Asian Dowitcher	Limnodromus semipalmatus	Charadriiformes	Scolopacidae (Sandpipers and Allies)	52196	4744063	432740188	TRUE	FALSE
Blue Whistling-Thrush	Myophonus caeruleus	Passeriformes	Muscicapidae (Old World Flycatchers)	47265	4743895	404728489	TRUE	FALSE
Eastern Bonelli's Warbler	Phylloscopus orientalis	Passeriformes	Phylloscopidae (Leaf Warblers)	55485	4742270	480507722	TRUE	FALSE
Angola Swallow	Hirundo angolensis	Passeriformes	Hirundinidae (Swallows)	61520	4739191	337613212	TRUE	FALSE
Giant Cowbird	Molothrus oryzivorus	Passeriformes	Icteridae (Troupials and Allies)	49680	4713067	421775761	TRUE	FALSE
Calliope Hummingbird	Selasphorus calliope	Caprimulgiformes	Trochilidae (Hummingbirds)	52527	4706963	419657042	FALSE	TRUE
Yellow-billed Chough	Pyrrhocorax graculus	Passeriformes	Corvidae (Crows, Jays, and Magpies)	51561	4688985	448600000	TRUE	FALSE
Ross's Gull	Rhodostethia rosea	Charadriiformes	Laridae (Gulls, Terns, and Skimmers)	47264	4683103	375749642	TRUE	FALSE
Worm-eating Warbler	Helmitheros vermivorum	Passeriformes	Parulidae (New World Warblers)	142632	4680213	148813631	FALSE	TRUE
Himalayan Griffon	Gyps himalayensis	Accipitriformes	Accipitridae (Hawks, Eagles, and Kites)	50792	4664263	434408942	TRUE	FALSE
Cocoi Heron	Ardea cocoi	Pelecaniformes	Ardeidae (Herons, Egrets, and Bitterns)	49807	4663184	443834564	TRUE	FALSE
Dalmatian Pelican	Pelecanus crispus	Pelecaniformes	Pelecanidae (Pelicans)	52053	4658889	419272654	TRUE	FALSE
Ferruginous Pygmy-Owl	Glaucidium brasilianum	Strigiformes	Strigidae (Owls)	56871	4650623	421267606	TRUE	FALSE
White-throated Honeyeater	Melithreptus albogularis	Passeriformes	Meliphagidae (Honeyeaters)	52260	4649998	395116931	TRUE	FALSE
Gosling's Bunting	Emberiza goslingi	Passeriformes	Emberizidae (Old World Buntings)	49636	4643914	449866981	TRUE	FALSE
Island Thrush	Turdus poliocephalus	Passeriformes	Turdidae (Thrushes and Allies)	52453	4635607	384110515	TRUE	FALSE
Buff-breasted Wren	Cantorchilus leucotis	Passeriformes	Troglodytidae (Wrens)	54176	4625504	400900033	TRUE	FALSE
Swallow-tailed Hummingbird	Eupetomena macroura	Caprimulgiformes	Trochilidae (Hummingbirds)	50302	4624729	396354035	TRUE	FALSE
Ashy-crowned Sparrow-Lark	Eremopterix griseus	Passeriformes	Alaudidae (Larks)	54371	4619102	384388670	TRUE	FALSE
Ethiopian Swallow	Hirundo aethiopica	Passeriformes	Hirundinidae (Swallows)	51120	4611195	430168778	TRUE	FALSE
Collared Flycatcher	Ficedula albicollis	Passeriformes	Muscicapidae (Old World Flycatchers)	50779	4606301	434594886	TRUE	FALSE
Andean Flamingo	Phoenicoparrus andinus	Phoenicopteriformes	Phoenicopteridae (Flamingos)	57054	4600646	373971866	FALSE	FALSE
Booted Eagle	Hieraaetus pennatus	Accipitriformes	Accipitridae (Hawks, Eagles, and Kites)	50738	4596210	387055508	TRUE	FALSE
Merlin	Falco columbarius	Falconiformes	Falconidae (Falcons and Caracaras)	300233	4593576	64903827	TRUE	TRUE
Green Honeycreeper	Chlorophanes spiza	Passeriformes	Thraupidae (Tanagers and Allies)	54420	4588917	421553477	TRUE	FALSE
Eurasian River Warbler	Locustella fluviatilis	Passeriformes	Locustellidae (Grassbirds and Allies)	47646	4585814	387055108	TRUE	FALSE
Plain-throated Sunbird	Anthreptes malacensis	Passeriformes	Nectariniidae (Sunbirds and Spiderhunters)	47554	4582579	397884865	TRUE	FALSE
Austral Thrush	Turdus falcklandii	Passeriformes	Turdidae (Thrushes and Allies)	52986	4576289	402388395	TRUE	FALSE
African Thrush	Turdus pelios	Passeriformes	Turdidae (Thrushes and Allies)	53605	4575578	452875938	TRUE	FALSE
Crimson Sunbird	Aethopyga siparaja	Passeriformes	Nectariniidae (Sunbirds and Spiderhunters)	52839	4571674	401899436	TRUE	FALSE
Common Chlorospingus	Chlorospingus flavopectus	Passeriformes	Passerellidae (New World Sparrows)	50726	4568060	416417102	FALSE	FALSE
Gray Shrikethrush	Colluricincla harmonica	Passeriformes	Pachycephalidae (Whistlers and Allies)	51915	4567327	413741389	TRUE	FALSE
Black-fronted Nunbird	Monasa nigrifrons	Galbuliformes	Bucconidae (Puffbirds)	53179	4562513	484605129	TRUE	FALSE
Green Warbler	Phylloscopus nitidus	Passeriformes	Phylloscopidae (Leaf Warblers)	47674	4560600	384934545	TRUE	FALSE
Turquoise Tanager	Tangara mexicana	Passeriformes	Thraupidae (Tanagers and Allies)	46598	4558984	422871761	TRUE	FALSE
Yellow-browed Sparrow	Ammodramus aurifrons	Passeriformes	Passerellidae (New World Sparrows)	47425	4551640	368007439	TRUE	FALSE
Yellow-fronted Tinkerbird	Pogoniulus chrysoconus	Piciformes	Lybiidae (African Barbets)	57279	4545945	405476728	TRUE	FALSE
Barred Owl	Strix varia	Strigiformes	Strigidae (Owls)	115387	4545770	180468752	FALSE	TRUE
White-flanked Antwren	Myrmotherula axillaris	Passeriformes	Thamnophilidae (Typical Antbirds)	50160	4545291	425939137	TRUE	FALSE
White-rumped Swiftlet	Aerodramus spodiopygius	Caprimulgiformes	Apodidae (Swifts)	59049	4537106	391756784	TRUE	FALSE
Red-breasted Parakeet	Psittacula alexandri	Psittaciformes	Psittaculidae (Old World Parrots)	52927	4533891	416473826	TRUE	FALSE
Red-tailed Black-Cockatoo	Calyptorhynchus banksii	Psittaciformes	Cacatuidae (Cockatoos)	57077	4529891	366383764	TRUE	FALSE
White-winged Triller	Lalage tricolor	Passeriformes	Campephagidae (Cuckooshrikes)	50817	4527029	402427384	TRUE	FALSE
Slate-throated Redstart	Myioborus miniatus	Passeriformes	Parulidae (New World Warblers)	56940	4526744	438252936	FALSE	FALSE
Little Curlew	Numenius minutus	Charadriiformes	Scolopacidae (Sandpipers and Allies)	49797	4526249	381588613	TRUE	FALSE
Pied Butcherbird	Cracticus nigrogularis	Passeriformes	Cracticidae (Bellmagpies and Allies)	51661	4524345	365424858	TRUE	FALSE
Chestnut-vented Conebill	Conirostrum speciosum	Passeriformes	Thraupidae (Tanagers and Allies)	47211	4516302	395209937	FALSE	FALSE
Indian Roller	Coracias benghalensis	Coraciiformes	Coraciidae (Rollers)	47008	4510592	371668516	TRUE	FALSE
Yellow-tufted Woodpecker	Melanerpes cruentatus	Piciformes	Picidae (Woodpeckers)	51535	4508145	365645971	TRUE	FALSE
Long-tailed Meadowlark	Leistes loyca	Passeriformes	Icteridae (Troupials and Allies)	49443	4498808	329333235	FALSE	FALSE
Red Wattlebird	Anthochaera carunculata	Passeriformes	Meliphagidae (Honeyeaters)	58716	4488258	387401832	TRUE	FALSE
Scarlet Minivet	Pericrocotus speciosus	Passeriformes	Campephagidae (Cuckooshrikes)	48117	4472951	419803422	TRUE	FALSE
Brown Babbler	Turdoides plebejus	Passeriformes	Leiothrichidae (Laughingthrushes and Allies)	48892	4472464	421658177	TRUE	FALSE
Yellow-billed Babbler	Turdoides affinis	Passeriformes	Leiothrichidae (Laughingthrushes and Allies)	48861	4463891	426684123	FALSE	FALSE
Hooded Tanager	Nemosia pileata	Passeriformes	Thraupidae (Tanagers and Allies)	52536	4450366	434824944	TRUE	FALSE
Blue-throated Bee-eater	Merops viridis	Coraciiformes	Meropidae (Bee-eaters)	51189	4434333	404317982	TRUE	FALSE
Black-capped Donacobius	Donacobius atricapilla	Passeriformes	Donacobiidae (Donacobius)	48120	4429895	405039420	TRUE	FALSE
Rock Bunting	Emberiza cia	Passeriformes	Emberizidae (Old World Buntings)	52716	4425887	360671204	TRUE	FALSE
Rose-breasted Grosbeak	Pheucticus ludovicianus	Passeriformes	Cardinalidae (Cardinals and Allies)	214592	4414476	85335509	TRUE	TRUE
Black-billed Thrush	Turdus ignobilis	Passeriformes	Turdidae (Thrushes and Allies)	45379	4410248	366421502	FALSE	FALSE
Plaintive Cuckoo	Cacomantis merulinus	Cuculiformes	Cuculidae (Cuckoos)	47020	4405882	447129593	TRUE	FALSE
Malaysian Pied-Fantail	Rhipidura javanica	Passeriformes	Rhipiduridae (Fantails)	50430	4403768	411608338	TRUE	FALSE
Pale-breasted Spinetail	Synallaxis albescens	Passeriformes	Furnariidae (Ovenbirds and Woodcreepers)	47860	4399242	401203982	TRUE	FALSE
White-fronted Chat	Epthianura albifrons	Passeriformes	Meliphagidae (Honeyeaters)	49695	4392536	385172285	TRUE	FALSE
Red-winged Parrot	Aprosmictus erythropterus	Psittaciformes	Psittaculidae (Old World Parrots)	46343	4385968	399318861	TRUE	FALSE
White-throated Toucan	Ramphastos tucanus	Piciformes	Ramphastidae (Toucans)	50638	4384149	410522351	TRUE	FALSE
Black-headed Heron	Ardea melanocephala	Pelecaniformes	Ardeidae (Herons, Egrets, and Bitterns)	42931	4378688	402693274	TRUE	FALSE
Mountain White-eye	Zosterops montanus	Passeriformes	Zosteropidae (White-eyes, Yuhinas, and Allies)	55948	4372438	368415189	TRUE	FALSE
Yellow-rumped Tinkerbird	Pogoniulus bilineatus	Piciformes	Lybiidae (African Barbets)	46176	4369927	397530924	TRUE	FALSE
Red Fody	Foudia madagascariensis	Passeriformes	Ploceidae (Weavers and Allies)	55289	4368179	366502233	TRUE	FALSE
Harris's Hawk	Parabuteo unicinctus	Accipitriformes	Accipitridae (Hawks, Eagles, and Kites)	47171	4366752	391080381	TRUE	TRUE
White-browed Robin-Chat	Cossypha heuglini	Passeriformes	Muscicapidae (Old World Flycatchers)	44711	4362436	364591770	TRUE	FALSE
Australasian Bushlark	Mirafra javanica	Passeriformes	Alaudidae (Larks)	51850	4361933	423046003	TRUE	FALSE
White-naped Crane	Antigone vipio	Gruiformes	Gruidae (Cranes)	51182	4361199	409028406	TRUE	FALSE
White-winged Redstart	Phoenicurus erythrogastrus	Passeriformes	Muscicapidae (Old World Flycatchers)	48742	4360962	345203433	TRUE	FALSE
Bright-rumped Attila	Attila spadiceus	Passeriformes	Tyrannidae (Tyrant Flycatchers)	50091	4352922	383273154	TRUE	FALSE
Rufous-winged Antwren	Herpsilochmus rufimarginatus	Passeriformes	Thamnophilidae (Typical Antbirds)	47638	4343261	384212320	FALSE	FALSE
Barred Warbler	Sylvia nisoria	Passeriformes	Sylviidae (Sylviid Warblers)	46536	4337432	434118629	TRUE	FALSE
Mongolian Lark	Melanocorypha mongolica	Passeriformes	Alaudidae (Larks)	47980	4334002	417125555	TRUE	FALSE
Java Sparrow	Lonchura oryzivora	Passeriformes	Estrildidae (Waxbills and Allies)	62279	4331958	318879518	TRUE	TRUE
Paradise Tanager	Tangara chilensis	Passeriformes	Thraupidae (Tanagers and Allies)	47076	4330512	417197824	TRUE	FALSE
Gray Antbird	Cercomacra cinerascens	Passeriformes	Thamnophilidae (Typical Antbirds)	51976	4329632	400964879	TRUE	FALSE
Sora	Porzana carolina	Gruiformes	Rallidae (Rails, Gallinules, and Coots)	53720	4327692	398947408	TRUE	FALSE
Gray-breasted Prinia	Prinia hodgsonii	Passeriformes	Cisticolidae (Cisticolas and Allies)	48653	4324356	384245700	TRUE	FALSE
White Helmetshrike	Prionops plumatus	Passeriformes	Vangidae (Vangas, Helmetshrikes, and Allies)	47422	4322631	367229709	TRUE	FALSE
African Darter	Anhinga rufa	Suliformes	Anhingidae (Anhingas)	49661	4308009	416467567	TRUE	FALSE
Chestnut-headed Bee-eater	Merops leschenaulti	Coraciiformes	Meropidae (Bee-eaters)	48601	4307442	376156037	TRUE	FALSE
Familiar Chat	Cercomela familiaris	Passeriformes	Muscicapidae (Old World Flycatchers)	40772	4302395	387174733	TRUE	FALSE
Pyrrhuloxia	Cardinalis sinuatus	Passeriformes	Cardinalidae (Cardinals and Allies)	48355	4293067	381953046	FALSE	TRUE
Black-throated Canary	Crithagra atrogularis	Passeriformes	Fringillidae (Finches, Euphonias, and Allies)	45568	4291076	379176409	TRUE	FALSE
White-browed Scrubwren	Sericornis frontalis	Passeriformes	Acanthizidae (Thornbills and Allies)	43593	4288671	361995194	TRUE	FALSE
Biscutate Swift	Streptoprocne biscutata	Caprimulgiformes	Apodidae (Swifts)	42044	4286533	374008357	FALSE	FALSE
Correndera Pipit	Anthus correndera	Passeriformes	Motacillidae (Wagtails and Pipits)	44702	4278147	379352524	TRUE	FALSE
Imperial Eagle	Aquila heliaca	Accipitriformes	Accipitridae (Hawks, Eagles, and Kites)	47604	4277822	422616913	TRUE	FALSE
Evening Grosbeak	Coccothraustes vespertinus	Passeriformes	Fringillidae (Finches, Euphonias, and Allies)	187842	4277167	99083534	TRUE	TRUE
Daurian Starling	Agropsar sturninus	Passeriformes	Sturnidae (Starlings)	48005	4269450	416788412	TRUE	FALSE
Dideric Cuckoo	Chrysococcyx caprius	Cuculiformes	Cuculidae (Cuckoos)	47275	4268877	399361950	TRUE	FALSE
Scaly-headed Parrot	Pionus maximiliani	Psittaciformes	Psittacidae (New World and African Parrots)	41534	4265313	416544879	TRUE	FALSE
Magellanic Oystercatcher	Haematopus leucopodus	Charadriiformes	Haematopodidae (Oystercatchers)	54127	4264978	319221896	TRUE	FALSE
White-bearded Manakin	Manacus manacus	Passeriformes	Pipridae (Manakins)	47360	4252772	370066467	TRUE	FALSE
Scaled Pigeon	Patagioenas speciosa	Columbiformes	Columbidae (Pigeons and Doves)	49463	4246922	353504851	TRUE	FALSE
Yellow-footed Pigeon	Treron phoenicopterus	Columbiformes	Columbidae (Pigeons and Doves)	49054	4239962	376699476	TRUE	FALSE
Gray-streaked Flycatcher	Muscicapa griseisticta	Passeriformes	Muscicapidae (Old World Flycatchers)	44802	4227793	402077865	TRUE	FALSE
Black-collared Swallow	Pygochelidon melanoleuca	Passeriformes	Hirundinidae (Swallows)	48781	4219405	359271709	TRUE	FALSE
Chestnut-banded Plover	Charadrius pallidus	Charadriiformes	Charadriidae (Plovers and Lapwings)	45703	4216966	382401057	TRUE	FALSE
Greater Antillean Grackle	Quiscalus niger	Passeriformes	Icteridae (Troupials and Allies)	59077	4206520	332214229	FALSE	FALSE
Mistletoebird	Dicaeum hirundinaceum	Passeriformes	Dicaeidae (Flowerpeckers)	44749	4203282	367415721	TRUE	FALSE
Pygmy Sunbird	Hedydipna platura	Passeriformes	Nectariniidae (Sunbirds and Spiderhunters)	50078	4200972	370066525	TRUE	FALSE
Tufted Tit-Tyrant	Anairetes parulus	Passeriformes	Tyrannidae (Tyrant Flycatchers)	48475	4195545	380922370	TRUE	FALSE
Golden-bellied Gerygone	Gerygone sulphurea	Passeriformes	Acanthizidae (Thornbills and Allies)	46685	4176051	405257005	TRUE	FALSE
Dusky Crag-Martin	Ptyonoprogne concolor	Passeriformes	Hirundinidae (Swallows)	44864	4168146	374380977	FALSE	FALSE
Helmeted Friarbird	Philemon buceroides	Passeriformes	Meliphagidae (Honeyeaters)	43980	4167292	372195224	TRUE	FALSE
Senegal Parrot	Poicephalus senegalus	Psittaciformes	Psittacidae (New World and African Parrots)	47845	4161767	393647296	TRUE	FALSE
White-bellied Cuckooshrike	Coracina papuensis	Passeriformes	Campephagidae (Cuckooshrikes)	45488	4160363	381593733	TRUE	FALSE
Scaly Weaver	Sporopipes squamifrons	Passeriformes	Ploceidae (Weavers and Allies)	49606	4159619	391120050	TRUE	FALSE
Crowned Slaty Flycatcher	Empidonomus aurantioatrocristatus	Passeriformes	Tyrannidae (Tyrant Flycatchers)	44733	4158039	404304459	TRUE	FALSE
Pied Lapwing	Vanellus cayanus	Charadriiformes	Charadriidae (Plovers and Lapwings)	44483	4155949	391919630	TRUE	FALSE
Eastern Marsh-Harrier	Circus spilonotus	Accipitriformes	Accipitridae (Hawks, Eagles, and Kites)	44425	4153868	400045665	TRUE	FALSE
Scaled Quail	Callipepla squamata	Galliformes	Odontophoridae (New World Quail)	69070	4151483	282056163	FALSE	TRUE
Crimson Rosella	Platycercus elegans	Psittaciformes	Psittaculidae (Old World Parrots)	48424	4150549	372146635	FALSE	FALSE
Narina Trogon	Apaloderma narina	Trogoniformes	Trogonidae (Trogons)	47006	4146496	417419111	TRUE	FALSE
Chestnut-shouldered Petronia	Gymnornis xanthocollis	Passeriformes	Passeridae (Old World Sparrows)	48149	4144951	375756337	FALSE	FALSE
Green-backed Trogon	Trogon viridis	Trogoniformes	Trogonidae (Trogons)	41448	4143017	369571706	TRUE	FALSE
Lanceolated Warbler	Locustella lanceolata	Passeriformes	Locustellidae (Grassbirds and Allies)	43179	4141479	370057667	TRUE	FALSE
Dusky Flycatcher	Empidonax oberholseri	Passeriformes	Tyrannidae (Tyrant Flycatchers)	49958	4140067	323333619	FALSE	TRUE
Emerald-spotted Wood-Dove	Turtur chalcospilos	Columbiformes	Columbidae (Pigeons and Doves)	44988	4139542	411154780	TRUE	FALSE
Upland Sandpiper	Bartramia longicauda	Charadriiformes	Scolopacidae (Sandpipers and Allies)	49089	4132828	384062323	TRUE	FALSE
Small-billed Elaenia	Elaenia parvirostris	Passeriformes	Tyrannidae (Tyrant Flycatchers)	43412	4126744	409210313	TRUE	FALSE
Scarlet-backed Flowerpecker	Dicaeum cruentatum	Passeriformes	Dicaeidae (Flowerpeckers)	40921	4125183	367195796	TRUE	FALSE
Inland Thornbill	Acanthiza apicalis	Passeriformes	Acanthizidae (Thornbills and Allies)	46043	4123993	347938154	TRUE	FALSE
Channel-billed Toucan	Ramphastos vitellinus	Piciformes	Ramphastidae (Toucans)	48729	4119242	387970014	TRUE	FALSE
Barn Owl	Tyto alba	Strigiformes	Tytonidae (Barn-Owls)	129233	4114807	122658234	TRUE	TRUE
Splendid Fairywren	Malurus splendens	Passeriformes	Maluridae (Fairywrens)	44152	4112367	323653061	TRUE	FALSE
Swainson's Hawk	Buteo swainsoni	Accipitriformes	Accipitridae (Hawks, Eagles, and Kites)	152210	4099774	114555436	TRUE	TRUE
Lesser Yellow-headed Vulture	Cathartes burrovianus	Cathartiformes	Cathartidae (New World Vultures)	46037	4093243	417163127	TRUE	FALSE
Greater Striped Swallow	Cecropis cucullata	Passeriformes	Hirundinidae (Swallows)	41945	4085255	365336928	TRUE	FALSE
Swamp Harrier	Circus approximans	Accipitriformes	Accipitridae (Hawks, Eagles, and Kites)	43467	4083372	384793807	TRUE	FALSE
Plain-breasted Ground-Dove	Columbina minuta	Columbiformes	Columbidae (Pigeons and Doves)	46656	4078022	348217440	TRUE	FALSE
Eurasian Thick-knee	Burhinus oedicnemus	Charadriiformes	Burhinidae (Thick-knees)	44875	4071287	331445558	TRUE	FALSE
Asian Emerald Dove	Chalcophaps indica	Columbiformes	Columbidae (Pigeons and Doves)	40175	4064386	380450262	TRUE	FALSE
Southern Fiscal	Lanius collaris	Passeriformes	Laniidae (Shrikes)	44149	4062088	332862978	TRUE	FALSE
Golden-billed Saltator	Saltator aurantiirostris	Passeriformes	Thraupidae (Tanagers and Allies)	40299	4053412	425983988	FALSE	FALSE
Screaming Cowbird	Molothrus rufoaxillaris	Passeriformes	Icteridae (Troupials and Allies)	46778	4051624	338310005	TRUE	FALSE
White-bellied Sea-Eagle	Haliaeetus leucogaster	Accipitriformes	Accipitridae (Hawks, Eagles, and Kites)	43575	4051094	375342249	TRUE	FALSE
Marsh Wren	Cistothorus palustris	Passeriformes	Troglodytidae (Wrens)	661108	4047960	23717943	TRUE	TRUE
Torresian Imperial-Pigeon	Ducula spilorrhoa	Columbiformes	Columbidae (Pigeons and Doves)	44263	4044524	352559904	TRUE	FALSE
Pied Oystercatcher	Haematopus longirostris	Charadriiformes	Haematopodidae (Oystercatchers)	45850	4044467	362741077	TRUE	FALSE
Plain Mountain-Finch	Leucosticte nemoricola	Passeriformes	Fringillidae (Finches, Euphonias, and Allies)	46762	4043935	350266608	TRUE	FALSE
Pacific Emerald Dove	Chalcophaps longirostris	Columbiformes	Columbidae (Pigeons and Doves)	46186	4042814	338996515	TRUE	FALSE
Pileated Finch	Coryphospingus pileatus	Passeriformes	Thraupidae (Tanagers and Allies)	46503	4040654	390738440	TRUE	FALSE
Red-capped Cardinal	Paroaria gularis	Passeriformes	Thraupidae (Tanagers and Allies)	47161	4037253	366352181	TRUE	FALSE
Red-winged Starling	Onychognathus morio	Passeriformes	Sturnidae (Starlings)	49252	4035685	326638561	TRUE	FALSE
Gray Butcherbird	Cracticus torquatus	Passeriformes	Cracticidae (Bellmagpies and Allies)	42643	4032316	345545256	TRUE	FALSE
Curve-billed Thrasher	Toxostoma curvirostre	Passeriformes	Mimidae (Mockingbirds and Thrashers)	70089	4031035	259971487	FALSE	TRUE
Spectacled Tyrant	Hymenops perspicillatus	Passeriformes	Tyrannidae (Tyrant Flycatchers)	43178	4024228	389999137	TRUE	FALSE
Blue-spotted Wood-Dove	Turtur afer	Columbiformes	Columbidae (Pigeons and Doves)	44069	4022581	351814919	TRUE	FALSE
Eastern Buzzard	Buteo japonicus	Accipitriformes	Accipitridae (Hawks, Eagles, and Kites)	48019	4020514	358495624	TRUE	FALSE
White Monjita	Xolmis irupero	Passeriformes	Tyrannidae (Tyrant Flycatchers)	44672	4012085	330003132	TRUE	FALSE
Green Hylia	Hylia prasina	Passeriformes	Macrosphenidae (African Warblers)	42496	4011113	393562310	TRUE	FALSE
Plumbeous Vireo	Vireo plumbeus	Passeriformes	Vireonidae (Vireos, Shrike-Babblers, and Erpornis)	47210	4009486	295742468	FALSE	TRUE
Western Plantain-eater	Crinifer piscator	Musophagiformes	Musophagidae (Turacos)	46013	4009081	359996445	TRUE	FALSE
Orange-fronted Yellow-Finch	Sicalis columbiana	Passeriformes	Thraupidae (Tanagers and Allies)	42372	4006295	305704579	TRUE	FALSE
White-throated Fantail	Rhipidura albicollis	Passeriformes	Rhipiduridae (Fantails)	45280	4002725	322230964	TRUE	FALSE
Scaly-breasted Lorikeet	Trichoglossus chlorolepidotus	Psittaciformes	Psittaculidae (Old World Parrots)	43322	4002557	327040977	TRUE	FALSE
Costa's Hummingbird	Calypte costae	Caprimulgiformes	Trochilidae (Hummingbirds)	47064	3995787	356221492	FALSE	TRUE
Chestnut-bellied Seedeater	Sporophila castaneiventris	Passeriformes	Thraupidae (Tanagers and Allies)	47860	3981248	341253247	TRUE	FALSE
Campo Flicker	Colaptes campestris	Piciformes	Picidae (Woodpeckers)	45244	3980957	388957929	TRUE	FALSE
Fairy Prion	Pachyptila turtur	Procellariiformes	Procellariidae (Shearwaters and Petrels)	47360	3978651	343938048	FALSE	FALSE
Velvet Scoter	Melanitta fusca	Anseriformes	Anatidae (Ducks, Geese, and Waterfowl)	44057	3965619	361780307	TRUE	FALSE
White-headed Munia	Lonchura maja	Passeriformes	Estrildidae (Waxbills and Allies)	42985	3965389	340643472	TRUE	FALSE
Black-billed Wood-Dove	Turtur abyssinicus	Columbiformes	Columbidae (Pigeons and Doves)	45467	3963616	326518701	TRUE	FALSE
Black-bellied Sandgrouse	Pterocles orientalis	Pterocliformes	Pteroclidae (Sandgrouse)	44205	3963535	366391439	TRUE	FALSE
Cinnamon-breasted Bunting	Emberiza tahapisi	Passeriformes	Emberizidae (Old World Buntings)	49136	3960963	343125244	TRUE	FALSE
Northern Giant-Petrel	Macronectes halli	Procellariiformes	Procellariidae (Shearwaters and Petrels)	40992	3953984	375060807	FALSE	FALSE
Greater Spotted Eagle	Clanga clanga	Accipitriformes	Accipitridae (Hawks, Eagles, and Kites)	40955	3949559	373451357	TRUE	FALSE
Zebra Waxbill	Sporaeginthus subflavus	Passeriformes	Estrildidae (Waxbills and Allies)	43388	3948498	389143900	FALSE	FALSE
Yellowish Pipit	Anthus lutescens	Passeriformes	Motacillidae (Wagtails and Pipits)	43719	3947244	349320789	TRUE	FALSE
Lesser Redpoll	Acanthis cabaret	Passeriformes	Fringillidae (Finches, Euphonias, and Allies)	41187	3944783	370916231	FALSE	FALSE
Large Gray Babbler	Turdoides malcolmi	Passeriformes	Leiothrichidae (Laughingthrushes and Allies)	40893	3942640	367394449	FALSE	FALSE
White-fronted Parrot	Amazona albifrons	Psittaciformes	Psittacidae (New World and African Parrots)	44130	3929628	353329052	FALSE	FALSE
Golden-winged Parakeet	Brotogeris chrysoptera	Psittaciformes	Psittacidae (New World and African Parrots)	41410	3926338	354346049	TRUE	FALSE
Eclectus Parrot	Eclectus roratus	Psittaciformes	Psittaculidae (Old World Parrots)	43414	3923323	362419432	TRUE	FALSE
Red-kneed Dotterel	Erythrogonys cinctus	Charadriiformes	Charadriidae (Plovers and Lapwings)	38187	3921817	348287488	TRUE	FALSE
Masked Yellowthroat	Geothlypis aequinoctialis	Passeriformes	Parulidae (New World Warblers)	49993	3921774	365778920	TRUE	FALSE
Slender-billed Crow	Corvus enca	Passeriformes	Corvidae (Crows, Jays, and Magpies)	43498	3920803	370036247	TRUE	FALSE
Pale-billed Flowerpecker	Dicaeum erythrorhynchos	Passeriformes	Dicaeidae (Flowerpeckers)	44452	3907662	379920264	TRUE	FALSE
Streaked Shearwater	Calonectris leucomelas	Procellariiformes	Procellariidae (Shearwaters and Petrels)	43854	3896468	353434145	FALSE	FALSE
Masked Shrike	Lanius nubicus	Passeriformes	Laniidae (Shrikes)	40720	3892297	380702919	TRUE	FALSE
Sakalava Weaver	Ploceus sakalava	Passeriformes	Ploceidae (Weavers and Allies)	38021	3882449	346217530	TRUE	FALSE
Rock Wren	Salpinctes obsoletus	Passeriformes	Troglodytidae (Wrens)	44512	3878990	279284140	TRUE	TRUE
Southern Gray-headed Sparrow	Passer diffusus	Passeriformes	Passeridae (Old World Sparrows)	45190	3876367	317157929	TRUE	FALSE
Yellow-billed Loon	Gavia adamsii	Gaviiformes	Gaviidae (Loons)	40733	3874597	324462939	TRUE	FALSE
Australian Kestrel	Falco cenchroides	Falconiformes	Falconidae (Falcons and Caracaras)	44251	3866460	368984467	TRUE	FALSE
Saunders's Tern	Sternula saundersi	Charadriiformes	Laridae (Gulls, Terns, and Skimmers)	44971	3859915	315893821	TRUE	FALSE
Eastern Wattled-Honeyeater	Foulehaio carunculatus	Passeriformes	Meliphagidae (Honeyeaters)	47615	3858904	375015649	TRUE	FALSE
Masked Tityra	Tityra semifasciata	Passeriformes	Tityridae (Tityras and Allies)	44626	3857024	358520117	TRUE	FALSE
Black-capped Warbling-Finch	Microspingus melanoleucus	Passeriformes	Thraupidae (Tanagers and Allies)	44536	3855520	356381754	FALSE	FALSE
Little Owl	Athene noctua	Strigiformes	Strigidae (Owls)	41820	3845030	373793419	TRUE	FALSE
Blue-and-yellow Tanager	Pipraeidea bonariensis	Passeriformes	Thraupidae (Tanagers and Allies)	42806	3843671	364409979	FALSE	FALSE
Black-crowned Tchagra	Tchagra senegalus	Passeriformes	Malaconotidae (Bushshrikes and Allies)	39214	3843249	319223809	TRUE	FALSE
Blue-breasted Quail	Synoicus chinensis	Galliformes	Phasianidae (Pheasants, Grouse, and Allies)	42456	3841823	315639137	TRUE	FALSE
Sykes's Warbler	Iduna rama	Passeriformes	Acrocephalidae (Reed Warblers and Allies)	38120	3840786	324842903	TRUE	FALSE
Tambourine Dove	Turtur tympanistria	Columbiformes	Columbidae (Pigeons and Doves)	40212	3832186	350024472	TRUE	FALSE
Red-chested Swallow	Hirundo lucida	Passeriformes	Hirundinidae (Swallows)	42490	3830990	359132798	TRUE	FALSE
Green-rumped Parrotlet	Forpus passerinus	Psittaciformes	Psittacidae (New World and African Parrots)	45115	3830856	339523128	TRUE	FALSE
Chinese Sparrowhawk	Accipiter soloensis	Accipitriformes	Accipitridae (Hawks, Eagles, and Kites)	40809	3826552	298514987	TRUE	FALSE
African Silverbill	Euodice cantans	Passeriformes	Estrildidae (Waxbills and Allies)	47798	3818482	307264554	FALSE	FALSE
White-throated Swift	Aeronautes saxatalis	Caprimulgiformes	Apodidae (Swifts)	273986	3815132	50665563	FALSE	TRUE
Prothonotary Warbler	Protonotaria citrea	Passeriformes	Parulidae (New World Warblers)	95977	3813720	134571478	FALSE	TRUE
Lineated Woodpecker	Dryocopus lineatus	Piciformes	Picidae (Woodpeckers)	43116	3811840	354005280	TRUE	FALSE
Long-billed Gnatwren	Ramphocaenus melanurus	Passeriformes	Polioptilidae (Gnatcatchers)	42109	3806330	319507468	TRUE	FALSE
Sparkling Violetear	Colibri coruscans	Caprimulgiformes	Trochilidae (Hummingbirds)	41745	3804525	375162627	FALSE	FALSE
Red-chested Cuckoo	Cuculus solitarius	Cuculiformes	Cuculidae (Cuckoos)	38898	3800980	361175859	TRUE	FALSE
Oriental Plover	Charadrius veredus	Charadriiformes	Charadriidae (Plovers and Lapwings)	40219	3791837	352740819	TRUE	FALSE
Hypocolius	Hypocolius ampelinus	Passeriformes	Hypocoliidae (Hypocolius)	42752	3791821	339200045	FALSE	FALSE
Large Hawk-Cuckoo	Hierococcyx sparverioides	Cuculiformes	Cuculidae (Cuckoos)	37170	3791335	352591704	TRUE	FALSE
Patagonian Mockingbird	Mimus patagonicus	Passeriformes	Mimidae (Mockingbirds and Thrashers)	44320	3780208	321546938	FALSE	FALSE
Red-lored Parrot	Amazona autumnalis	Psittaciformes	Psittacidae (New World and African Parrots)	45643	3776188	355053672	TRUE	FALSE
Baglafecht Weaver	Ploceus baglafecht	Passeriformes	Ploceidae (Weavers and Allies)	44029	3767217	373481541	TRUE	FALSE
Ash-breasted Sierra-Finch	Geospizopsis plebejus	Passeriformes	Thraupidae (Tanagers and Allies)	39668	3767183	328345702	FALSE	FALSE
Red-naped Ibis	Pseudibis papillosa	Pelecaniformes	Threskiornithidae (Ibises and Spoonbills)	39257	3764146	330743395	TRUE	FALSE
Bran-colored Flycatcher	Myiophobus fasciatus	Passeriformes	Tyrannidae (Tyrant Flycatchers)	37095	3762338	335817570	TRUE	FALSE
Cape Teal	Anas capensis	Anseriformes	Anatidae (Ducks, Geese, and Waterfowl)	37531	3758010	324097023	TRUE	FALSE
Violaceous Euphonia	Euphonia violacea	Passeriformes	Fringillidae (Finches, Euphonias, and Allies)	39262	3750832	359375067	TRUE	FALSE
Gambel's Quail	Callipepla gambelii	Galliformes	Odontophoridae (New World Quail)	166230	3749875	85894059	FALSE	TRUE
Dusky-headed Parakeet	Aratinga weddellii	Psittaciformes	Psittacidae (New World and African Parrots)	44446	3746526	321116733	TRUE	FALSE
Antarctic Shag	Phalacrocorax bransfieldensis	Suliformes	Phalacrocoracidae (Cormorants and Shags)	77023	3745523	184264157	FALSE	FALSE
Gray-faced Buzzard	Butastur indicus	Accipitriformes	Accipitridae (Hawks, Eagles, and Kites)	46911	3741664	319965813	TRUE	FALSE
Morelet's Seedeater	Sporophila morelleti	Passeriformes	Thraupidae (Tanagers and Allies)	38894	3736084	311667515	FALSE	FALSE
Green-barred Woodpecker	Colaptes melanochloros	Piciformes	Picidae (Woodpeckers)	40554	3731037	335965242	TRUE	FALSE
Wren-like Rushbird	Phleocryptes melanops	Passeriformes	Furnariidae (Ovenbirds and Woodcreepers)	37840	3726733	304765983	TRUE	FALSE
Saunders's Gull	Saundersilarus saundersi	Charadriiformes	Laridae (Gulls, Terns, and Skimmers)	42304	3726170	368861082	TRUE	FALSE
Greenish Elaenia	Myiopagis viridicata	Passeriformes	Tyrannidae (Tyrant Flycatchers)	38243	3724071	361275227	TRUE	FALSE
Hill Prinia	Prinia superciliaris	Passeriformes	Cisticolidae (Cisticolas and Allies)	41326	3719545	355067215	TRUE	FALSE
Savi's Warbler	Locustella luscinioides	Passeriformes	Locustellidae (Grassbirds and Allies)	39445	3716509	378891086	TRUE	FALSE
Blackstart	Cercomela melanura	Passeriformes	Muscicapidae (Old World Flycatchers)	41816	3715694	332935381	TRUE	FALSE
African Emerald Cuckoo	Chrysococcyx cupreus	Cuculiformes	Cuculidae (Cuckoos)	43299	3711654	318734307	TRUE	FALSE
Belted Kingfisher	Megaceryle alcyon	Coraciiformes	Alcedinidae (Kingfishers)	183209	3699839	73476541	TRUE	TRUE
McCown's Longspur	Rhynchophanes mccownii	Passeriformes	Calcariidae (Longspurs and Snow Buntings)	44652	3684463	269994768	FALSE	TRUE
Lesser Blue-eared Starling	Lamprotornis chloropterus	Passeriformes	Sturnidae (Starlings)	39116	3683435	386573241	TRUE	FALSE
Pied Cuckoo	Clamator jacobinus	Cuculiformes	Cuculidae (Cuckoos)	36137	3681225	329681804	TRUE	FALSE
Reddish Egret	Egretta rufescens	Pelecaniformes	Ardeidae (Herons, Egrets, and Bitterns)	42841	3679346	322140296	FALSE	FALSE
Short-toed Snake-Eagle	Circaetus gallicus	Accipitriformes	Accipitridae (Hawks, Eagles, and Kites)	35678	3678056	321550717	TRUE	FALSE
Rufous-chested Dotterel	Charadrius modestus	Charadriiformes	Charadriidae (Plovers and Lapwings)	42304	3677663	329630244	TRUE	FALSE
Verditer Flycatcher	Eumyias thalassinus	Passeriformes	Muscicapidae (Old World Flycatchers)	40777	3674733	336581264	TRUE	FALSE
Yellow-tinted Honeyeater	Ptilotula flavescens	Passeriformes	Meliphagidae (Honeyeaters)	37336	3673927	333893143	TRUE	FALSE
Lesser Spotted Woodpecker	Dryobates minor	Piciformes	Picidae (Woodpeckers)	39869	3672184	348799005	TRUE	FALSE
Gray Treepie	Dendrocitta formosae	Passeriformes	Corvidae (Crows, Jays, and Magpies)	42336	3670613	325204875	TRUE	FALSE
Hepatic Tanager	Piranga flava	Passeriformes	Cardinalidae (Cardinals and Allies)	49663	3661051	260590153	TRUE	TRUE
Plum-headed Finch	Neochmia modesta	Passeriformes	Estrildidae (Waxbills and Allies)	40981	3657644	292108731	TRUE	FALSE
Grace's Warbler	Setophaga graciae	Passeriformes	Parulidae (New World Warblers)	81892	3655458	169926616	FALSE	TRUE
Pale Thrush	Turdus pallidus	Passeriformes	Turdidae (Thrushes and Allies)	37748	3652103	314947680	TRUE	FALSE
White-backed Vulture	Gyps africanus	Accipitriformes	Accipitridae (Hawks, Eagles, and Kites)	41337	3650679	310993369	TRUE	FALSE
Cape Starling	Lamprotornis nitens	Passeriformes	Sturnidae (Starlings)	43131	3649195	297529365	TRUE	FALSE
Red-fronted Coot	Fulica rufifrons	Gruiformes	Rallidae (Rails, Gallinules, and Coots)	40695	3648612	347668044	FALSE	FALSE
Red-capped Lark	Calandrella cinerea	Passeriformes	Alaudidae (Larks)	41717	3647495	325370200	TRUE	FALSE
White-browed Babbler	Pomatostomus superciliosus	Passeriformes	Pomatostomidae (Pseudo-Babblers)	44053	3636234	312362939	TRUE	FALSE
Brush Cuckoo	Cacomantis variolosus	Cuculiformes	Cuculidae (Cuckoos)	42248	3629657	342692879	TRUE	FALSE
African Fish-Eagle	Haliaeetus vocifer	Accipitriformes	Accipitridae (Hawks, Eagles, and Kites)	40960	3621519	334315475	TRUE	FALSE
Gray-cowled Wood-Rail	Aramides cajaneus	Gruiformes	Rallidae (Rails, Gallinules, and Coots)	38533	3619869	351337926	TRUE	FALSE
Hoatzin	Opisthocomus hoazin	Opisthocomiformes	Opisthocomidae (Hoatzin)	43403	3615485	293074995	TRUE	FALSE
Plain Xenops	Xenops minutus	Passeriformes	Furnariidae (Ovenbirds and Woodcreepers)	39944	3613605	305860915	FALSE	FALSE
Splendid Starling	Lamprotornis splendidus	Passeriformes	Sturnidae (Starlings)	38576	3607944	290034638	TRUE	FALSE
Striated Grassbird	Megalurus palustris	Passeriformes	Locustellidae (Grassbirds and Allies)	37601	3604809	342398066	TRUE	FALSE
Striped Cuckoo	Tapera naevia	Cuculiformes	Cuculidae (Cuckoos)	44027	3604771	316515678	TRUE	FALSE
Water Rail	Rallus aquaticus	Gruiformes	Rallidae (Rails, Gallinules, and Coots)	34623	3604747	337538063	TRUE	FALSE
Italian Sparrow	Passer italiae	Passeriformes	Passeridae (Old World Sparrows)	49437	3602926	325254741	TRUE	FALSE
Brownish-flanked Bush Warbler	Horornis fortipes	Passeriformes	Scotocercidae (Bush Warblers and Allies)	40189	3594943	317145010	TRUE	FALSE
Red-browed Firetail	Neochmia temporalis	Passeriformes	Estrildidae (Waxbills and Allies)	44479	3594643	338406634	TRUE	FALSE
Dwarf Tyrant-Manakin	Tyranneutes stolzmanni	Passeriformes	Pipridae (Manakins)	38706	3589269	319641846	TRUE	FALSE
Asian Rosy-Finch	Leucosticte arctoa	Passeriformes	Fringillidae (Finches, Euphonias, and Allies)	46383	3586505	295502496	TRUE	FALSE
Caribbean Martin	Progne dominicensis	Passeriformes	Hirundinidae (Swallows)	47142	3584729	293028256	FALSE	FALSE
Eurasian Nightjar	Caprimulgus europaeus	Caprimulgiformes	Caprimulgidae (Nightjars and Allies)	36469	3583151	304516565	TRUE	FALSE
Himalayan Swiftlet	Aerodramus brevirostris	Caprimulgiformes	Apodidae (Swifts)	40888	3581319	327563060	TRUE	FALSE
Plain Antvireo	Dysithamnus mentalis	Passeriformes	Thamnophilidae (Typical Antbirds)	37416	3578733	329113947	TRUE	FALSE
Short-tailed Pygmy-Tyrant	Myiornis ecaudatus	Passeriformes	Tyrannidae (Tyrant Flycatchers)	38682	3578299	316076033	TRUE	FALSE
Sulphur-bellied Flycatcher	Myiodynastes luteiventris	Passeriformes	Tyrannidae (Tyrant Flycatchers)	39217	3575716	317766614	FALSE	FALSE
Greenish Yellow-Finch	Sicalis olivascens	Passeriformes	Thraupidae (Tanagers and Allies)	41127	3574322	319565669	FALSE	FALSE
Buff-necked Ibis	Theristicus caudatus	Pelecaniformes	Threskiornithidae (Ibises and Spoonbills)	34250	3572972	318515601	TRUE	FALSE
Puna Ibis	Plegadis ridgwayi	Pelecaniformes	Threskiornithidae (Ibises and Spoonbills)	46406	3562758	272485264	FALSE	FALSE
Wrentit	Chamaea fasciata	Passeriformes	Paradoxornithidae (Parrotbills, Wrentit, and Allies)	52190	3562711	259557809	FALSE	TRUE
Dolphin Gull	Leucophaeus scoresbii	Charadriiformes	Laridae (Gulls, Terns, and Skimmers)	45420	3561641	301568810	TRUE	FALSE
Australasian Darter	Anhinga novaehollandiae	Suliformes	Anhingidae (Anhingas)	42648	3561452	357612132	TRUE	FALSE
Rufous-chested Swallow	Cecropis semirufa	Passeriformes	Hirundinidae (Swallows)	34242	3550559	333139566	TRUE	FALSE
Blue Ground-Dove	Claravis pretiosa	Columbiformes	Columbidae (Pigeons and Doves)	38916	3543570	310885037	TRUE	FALSE
White-winged Becard	Pachyramphus polychopterus	Passeriformes	Tityridae (Tityras and Allies)	42890	3539754	334986761	TRUE	FALSE
Canada Warbler	Cardellina canadensis	Passeriformes	Parulidae (New World Warblers)	43089	3538974	324664428	TRUE	TRUE
Gray-fronted Dove	Leptotila rufaxilla	Columbiformes	Columbidae (Pigeons and Doves)	44483	3535576	325623441	TRUE	FALSE
Orange-headed Tanager	Thlypopsis sordida	Passeriformes	Thraupidae (Tanagers and Allies)	42134	3525502	331188265	TRUE	FALSE
Yellow-winged Cacique	Cassiculus melanicterus	Passeriformes	Icteridae (Troupials and Allies)	41209	3519008	317479989	FALSE	FALSE
Montagu's Harrier	Circus pygargus	Accipitriformes	Accipitridae (Hawks, Eagles, and Kites)	37834	3516728	295451152	TRUE	FALSE
Golden Eagle	Aquila chrysaetos	Accipitriformes	Accipitridae (Hawks, Eagles, and Kites)	38942	3515253	356424476	TRUE	FALSE
Mexican Duck	Anas diazi	Anseriformes	Anatidae (Ducks, Geese, and Waterfowl)	42570	3510962	302552993	FALSE	FALSE
Chiguanco Thrush	Turdus chiguanco	Passeriformes	Turdidae (Thrushes and Allies)	35314	3509587	302735177	TRUE	FALSE
Indian Golden Oriole	Oriolus kundoo	Passeriformes	Oriolidae (Old World Orioles)	38806	3493135	328189136	TRUE	FALSE
Gray-faced Petrel	Pterodroma gouldi	Procellariiformes	Procellariidae (Shearwaters and Petrels)	37315	3486516	333939488	FALSE	FALSE
Plumbeous Kite	Ictinia plumbea	Accipitriformes	Accipitridae (Hawks, Eagles, and Kites)	40460	3486234	339794772	TRUE	FALSE
Blue-winged Minla	Actinodura cyanouroptera	Passeriformes	Leiothrichidae (Laughingthrushes and Allies)	37723	3485691	297846894	TRUE	FALSE
Orange-fronted Parakeet	Eupsittula canicularis	Psittaciformes	Psittacidae (New World and African Parrots)	40965	3484422	300592321	FALSE	FALSE
Green Pygmy-Goose	Nettapus pulchellus	Anseriformes	Anatidae (Ducks, Geese, and Waterfowl)	36465	3483772	317044659	TRUE	FALSE
Cook's Swift	Apus cooki	Caprimulgiformes	Apodidae (Swifts)	39100	3481084	303515014	FALSE	FALSE
Rosy-billed Pochard	Netta peposaca	Anseriformes	Anatidae (Ducks, Geese, and Waterfowl)	35474	3479133	310407111	TRUE	FALSE
Toco Toucan	Ramphastos toco	Piciformes	Ramphastidae (Toucans)	39367	3473839	332493068	TRUE	FALSE
White-faced Storm-Petrel	Pelagodroma marina	Procellariiformes	Oceanitidae (Southern Storm-Petrels)	38274	3473430	286707109	FALSE	FALSE
Indian Cuckoo	Cuculus micropterus	Cuculiformes	Cuculidae (Cuckoos)	41699	3470697	351298379	TRUE	FALSE
Rufous-throated Honeyeater	Conopophila rufogularis	Passeriformes	Meliphagidae (Honeyeaters)	39089	3456107	309102385	TRUE	FALSE
Orange Chat	Epthianura aurifrons	Passeriformes	Meliphagidae (Honeyeaters)	38800	3454033	278476307	TRUE	FALSE
Melodious Blackbird	Dives dives	Passeriformes	Icteridae (Troupials and Allies)	40087	3448406	286285628	FALSE	FALSE
South American Snipe	Gallinago paraguaiae	Charadriiformes	Scolopacidae (Sandpipers and Allies)	36086	3446659	326489628	TRUE	FALSE
Tawny Grassbird	Megalurus timoriensis	Passeriformes	Locustellidae (Grassbirds and Allies)	34834	3445599	329745232	TRUE	FALSE
Wedge-billed Woodcreeper	Glyphorynchus spirurus	Passeriformes	Furnariidae (Ovenbirds and Woodcreepers)	35252	3443950	309042029	TRUE	FALSE
Laughing Kookaburra	Dacelo novaeguineae	Coraciiformes	Alcedinidae (Kingfishers)	36922	3443934	330861174	TRUE	FALSE
Rough-legged Hawk	Buteo lagopus	Accipitriformes	Accipitridae (Hawks, Eagles, and Kites)	48926	3443191	224914201	TRUE	TRUE
Red-headed Manakin	Ceratopipra rubrocapilla	Passeriformes	Pipridae (Manakins)	33738	3441222	332907848	TRUE	FALSE
Vieillot's Weaver	Ploceus nigerrimus	Passeriformes	Ploceidae (Weavers and Allies)	43480	3434870	306162377	TRUE	FALSE
Wood Lark	Lullula arborea	Passeriformes	Alaudidae (Larks)	39101	3434603	354210426	TRUE	FALSE
Gray-chinned Minivet	Pericrocotus solaris	Passeriformes	Campephagidae (Cuckooshrikes)	32697	3432488	288241567	TRUE	FALSE
Melodious Warbler	Hippolais polyglotta	Passeriformes	Acrocephalidae (Reed Warblers and Allies)	37041	3430589	289211252	TRUE	FALSE
Red-backed Scrub-Robin	Cercotrichas leucophrys	Passeriformes	Muscicapidae (Old World Flycatchers)	33830	3429461	286949994	TRUE	FALSE
Variable Wheatear	Oenanthe picata	Passeriformes	Muscicapidae (Old World Flycatchers)	37765	3426755	346032705	TRUE	FALSE
Crowned Lapwing	Vanellus coronatus	Charadriiformes	Charadriidae (Plovers and Lapwings)	35638	3415614	299009445	TRUE	FALSE
Gray-hooded Warbler	Phylloscopus xanthoschistos	Passeriformes	Phylloscopidae (Leaf Warblers)	37560	3413419	318231831	FALSE	FALSE
Sooty-fronted Spinetail	Synallaxis frontalis	Passeriformes	Furnariidae (Ovenbirds and Woodcreepers)	33751	3389228	284996142	TRUE	FALSE
Lesser Cuckoo	Cuculus poliocephalus	Cuculiformes	Cuculidae (Cuckoos)	40426	3389034	319367600	TRUE	FALSE
Red-and-green Macaw	Ara chloropterus	Psittaciformes	Psittacidae (New World and African Parrots)	36100	3379841	323795197	TRUE	FALSE
Silver-throated Tit	Aegithalos glaucogularis	Passeriformes	Aegithalidae (Long-tailed Tits)	31823	3378121	332672801	TRUE	FALSE
Blue-crowned Trogon	Trogon curucui	Trogoniformes	Trogonidae (Trogons)	36769	3377756	299702524	TRUE	FALSE
Tawny-crowned Pygmy-Tyrant	Euscarthmus meloryphus	Passeriformes	Tyrannidae (Tyrant Flycatchers)	32535	3375465	298006936	TRUE	FALSE
Winding Cisticola	Cisticola galactotes	Passeriformes	Cisticolidae (Cisticolas and Allies)	38795	3370285	273421526	TRUE	FALSE
Brown Thornbill	Acanthiza pusilla	Passeriformes	Acanthizidae (Thornbills and Allies)	44767	3369830	283661518	FALSE	FALSE
Rufous-fronted Thornbird	Phacellodomus rufifrons	Passeriformes	Furnariidae (Ovenbirds and Woodcreepers)	34723	3369741	283307666	TRUE	FALSE
Rock Pipit	Anthus petrosus	Passeriformes	Motacillidae (Wagtails and Pipits)	36321	3367825	327425203	TRUE	FALSE
Great Bittern	Botaurus stellaris	Pelecaniformes	Ardeidae (Herons, Egrets, and Bitterns)	39435	3366095	302092812	TRUE	FALSE
White-winged Chough	Corcorax melanorhamphos	Passeriformes	Corcoracidae (White-winged Chough and Apostlebird)	40079	3364206	324107634	FALSE	FALSE
American Pipit	Anthus rubescens	Passeriformes	Motacillidae (Wagtails and Pipits)	457311	3363022	24383287	TRUE	TRUE
Variable Seedeater	Sporophila corvina	Passeriformes	Thraupidae (Tanagers and Allies)	39653	3355207	316656226	FALSE	FALSE
Streak-eared Bulbul	Pycnonotus conradi	Passeriformes	Pycnonotidae (Bulbuls)	38030	3354684	290473655	TRUE	FALSE
Unicolored Blackbird	Agelasticus cyanopus	Passeriformes	Icteridae (Troupials and Allies)	37059	3352272	293034970	FALSE	FALSE
Croaking Ground-Dove	Columbina cruziana	Columbiformes	Columbidae (Pigeons and Doves)	41092	3350195	300804917	TRUE	FALSE
White-throated Dipper	Cinclus cinclus	Passeriformes	Cinclidae (Dippers)	35225	3349892	312693240	TRUE	TRUE
Little Woodpecker	Dryobates passerinus	Piciformes	Picidae (Woodpeckers)	36358	3346739	302144037	TRUE	FALSE
Three-banded Plover	Charadrius tricollaris	Charadriiformes	Charadriidae (Plovers and Lapwings)	39294	3344628	319742320	TRUE	FALSE
Piapiac	Ptilostomus afer	Passeriformes	Corvidae (Crows, Jays, and Magpies)	35873	3344104	274344736	TRUE	FALSE
Sepia-capped Flycatcher	Leptopogon amaurocephalus	Passeriformes	Tyrannidae (Tyrant Flycatchers)	36858	3343452	297629751	TRUE	FALSE
White-winged Lark	Alauda leucoptera	Passeriformes	Alaudidae (Larks)	35064	3342134	307978248	TRUE	FALSE
Copper Sunbird	Cinnyris cupreus	Passeriformes	Nectariniidae (Sunbirds and Spiderhunters)	37627	3340827	309066519	TRUE	FALSE
Bonin Petrel	Pterodroma hypoleuca	Procellariiformes	Procellariidae (Shearwaters and Petrels)	46767	3336697	244829667	FALSE	FALSE
Common Diving-Petrel	Pelecanoides urinatrix	Procellariiformes	Procellariidae (Shearwaters and Petrels)	37126	3334121	308129958	FALSE	FALSE
Gray-capped Woodpecker	Yungipicus canicapillus	Piciformes	Picidae (Woodpeckers)	32919	3329661	307619009	FALSE	FALSE
Mascarene Martin	Phedina borbonica	Passeriformes	Hirundinidae (Swallows)	37166	3326615	293231858	TRUE	FALSE
Cliff Flycatcher	Hirundinea ferruginea	Passeriformes	Tyrannidae (Tyrant Flycatchers)	36006	3326135	291993792	FALSE	FALSE
Spotted Pardalote	Pardalotus punctatus	Passeriformes	Pardalotidae (Pardalotes)	38704	3325888	306084128	FALSE	FALSE
Piping Plover	Charadrius melodus	Charadriiformes	Charadriidae (Plovers and Lapwings)	32444	3324328	288705118	TRUE	FALSE
Rufous-backed Robin	Turdus rufopalliatus	Passeriformes	Turdidae (Thrushes and Allies)	34725	3320322	314477969	FALSE	FALSE
Crested Bellbird	Oreoica gutturalis	Passeriformes	Oreoicidae (Australo-Papuan Bellbirds)	39415	3314925	314259742	TRUE	FALSE
Pied Harrier	Circus melanoleucos	Accipitriformes	Accipitridae (Hawks, Eagles, and Kites)	37967	3313304	285974666	TRUE	FALSE
Yellow Tyrannulet	Capsiempis flaveola	Passeriformes	Tyrannidae (Tyrant Flycatchers)	35194	3311194	314534738	TRUE	FALSE
Variable Oriole	Icterus pyrrhopterus	Passeriformes	Icteridae (Troupials and Allies)	37517	3310665	282674709	TRUE	FALSE
House Bunting	Emberiza sahari	Passeriformes	Emberizidae (Old World Buntings)	35649	3307453	320849447	TRUE	FALSE
Steller's Jay	Cyanocitta stelleri	Passeriformes	Corvidae (Crows, Jays, and Magpies)	143580	3306513	77855519	TRUE	TRUE
White-headed Marsh Tyrant	Arundinicola leucocephala	Passeriformes	Tyrannidae (Tyrant Flycatchers)	37851	3302776	309528355	TRUE	FALSE
Southern Whiteface	Aphelocephala leucopsis	Passeriformes	Acanthizidae (Thornbills and Allies)	36877	3302023	321846868	TRUE	FALSE
White-throated Laughingthrush	Ianthocincla albogularis	Passeriformes	Leiothrichidae (Laughingthrushes and Allies)	39814	3295550	286386605	TRUE	FALSE
Common Firecrest	Regulus ignicapilla	Passeriformes	Regulidae (Kinglets)	38137	3293640	303222238	TRUE	FALSE
New Zealand Fantail	Rhipidura fuliginosa	Passeriformes	Rhipiduridae (Fantails)	35975	3288140	277234928	FALSE	FALSE
Maroon-bellied Parakeet	Pyrrhura frontalis	Psittaciformes	Psittacidae (New World and African Parrots)	39084	3283534	310233514	FALSE	FALSE
Baird's Sparrow	Centronyx bairdii	Passeriformes	Passerellidae (New World Sparrows)	38493	3282848	328569039	FALSE	TRUE
African Pied Hornbill	Lophoceros fasciatus	Bucerotiformes	Bucerotidae (Hornbills)	39279	3282680	334993967	TRUE	FALSE
Oak Titmouse	Baeolophus inornatus	Passeriformes	Paridae (Tits, Chickadees, and Titmice)	49210	3278135	239502570	FALSE	TRUE
Yellow-crowned Bishop	Euplectes afer	Passeriformes	Ploceidae (Weavers and Allies)	36815	3268532	304291721	TRUE	FALSE
Mottled Duck	Anas fulvigula	Anseriformes	Anatidae (Ducks, Geese, and Waterfowl)	35848	3266033	274888449	FALSE	FALSE
White-browed Meadowlark	Leistes superciliaris	Passeriformes	Icteridae (Troupials and Allies)	38497	3260679	293115184	TRUE	FALSE
Eurasian Woodcock	Scolopax rusticola	Charadriiformes	Scolopacidae (Sandpipers and Allies)	34309	3259005	280240183	TRUE	FALSE
Lesser Spotted Eagle	Clanga pomarina	Accipitriformes	Accipitridae (Hawks, Eagles, and Kites)	36843	3258084	311668283	TRUE	FALSE
Maguari Stork	Ciconia maguari	Ciconiiformes	Ciconiidae (Storks)	35463	3257772	291678988	TRUE	FALSE
Blue-chinned Sapphire	Chlorestes notata	Caprimulgiformes	Trochilidae (Hummingbirds)	37296	3255732	295117163	FALSE	FALSE
Suiriri Flycatcher	Suiriri suiriri	Passeriformes	Tyrannidae (Tyrant Flycatchers)	32897	3255349	276397807	TRUE	FALSE
Gilded Hummingbird	Hylocharis chrysura	Caprimulgiformes	Trochilidae (Hummingbirds)	39062	3253677	319402253	TRUE	FALSE
Indian Paradise-Flycatcher	Terpsiphone paradisi	Passeriformes	Monarchidae (Monarch Flycatchers)	40071	3253529	279820478	TRUE	FALSE
Whistling Heron	Syrigma sibilatrix	Pelecaniformes	Ardeidae (Herons, Egrets, and Bitterns)	36623	3251704	280212941	TRUE	FALSE
Silver Teal	Spatula versicolor	Anseriformes	Anatidae (Ducks, Geese, and Waterfowl)	38829	3250331	285743709	TRUE	FALSE
Arrow-marked Babbler	Turdoides jardineii	Passeriformes	Leiothrichidae (Laughingthrushes and Allies)	34971	3248553	280166705	TRUE	FALSE
Variable Antshrike	Thamnophilus caerulescens	Passeriformes	Thamnophilidae (Typical Antbirds)	35510	3243171	311144490	TRUE	FALSE
Red-backed Fairywren	Malurus melanocephalus	Passeriformes	Maluridae (Fairywrens)	35807	3241925	264227392	TRUE	FALSE
Blue-and-white Flycatcher	Cyanoptila cyanomelana	Passeriformes	Muscicapidae (Old World Flycatchers)	41951	3240984	349871274	TRUE	FALSE
Versicolored Emerald	Amazilia versicolor	Caprimulgiformes	Trochilidae (Hummingbirds)	37832	3236919	285366798	TRUE	FALSE
Comb-crested Jacana	Irediparra gallinacea	Charadriiformes	Jacanidae (Jacanas)	41509	3233572	268961274	TRUE	FALSE
Ultramarine Grosbeak	Cyanoloxia brissonii	Passeriformes	Cardinalidae (Cardinals and Allies)	34915	3220913	292466608	TRUE	FALSE
Vernal Hanging-Parrot	Loriculus vernalis	Psittaciformes	Psittaculidae (Old World Parrots)	41983	3217149	323925956	TRUE	FALSE
White-crested Tyrannulet	Serpophaga subcristata	Passeriformes	Tyrannidae (Tyrant Flycatchers)	37122	3215005	283924256	TRUE	FALSE
Acadian Flycatcher	Empidonax virescens	Passeriformes	Tyrannidae (Tyrant Flycatchers)	110276	3205261	97918003	TRUE	TRUE
Pin-striped Tit-Babbler	Mixornis gularis	Passeriformes	Timaliidae (Tree-Babblers, Scimitar-Babblers, and Allies)	38377	3202998	289721525	TRUE	FALSE
Star Finch	Neochmia ruficauda	Passeriformes	Estrildidae (Waxbills and Allies)	38685	3202293	275873069	TRUE	FALSE
White-chinned Sapphire	Hylocharis cyanus	Caprimulgiformes	Trochilidae (Hummingbirds)	32668	3202093	248985511	TRUE	FALSE
Mariana Swiftlet	Aerodramus bartschi	Caprimulgiformes	Apodidae (Swifts)	67759	3201739	161717612	TRUE	TRUE
Swinhoe's Snipe	Gallinago megala	Charadriiformes	Scolopacidae (Sandpipers and Allies)	32885	3201581	284266533	TRUE	FALSE
Rufous-banded Honeyeater	Conopophila albogularis	Passeriformes	Meliphagidae (Honeyeaters)	37892	3201074	277944665	TRUE	FALSE
White-gaped Honeyeater	Stomiopera unicolor	Passeriformes	Meliphagidae (Honeyeaters)	36839	3200806	285027580	TRUE	FALSE
Thekla's Lark	Galerida theklae	Passeriformes	Alaudidae (Larks)	31566	3200199	264417321	TRUE	FALSE
Black Sunbird	Leptocoma sericea	Passeriformes	Nectariniidae (Sunbirds and Spiderhunters)	34245	3186395	289696986	TRUE	FALSE
Pygmy Antwren	Myrmotherula brachyura	Passeriformes	Thamnophilidae (Typical Antbirds)	34833	3184653	264180214	TRUE	FALSE
Northern Jacana	Jacana spinosa	Charadriiformes	Jacanidae (Jacanas)	37180	3178661	294432694	FALSE	FALSE
Corn Crake	Crex crex	Gruiformes	Rallidae (Rails, Gallinules, and Coots)	32464	3177580	292907771	TRUE	FALSE
Venezuelan Troupial	Icterus icterus	Passeriformes	Icteridae (Troupials and Allies)	34032	3174788	272801778	FALSE	FALSE
Ruby-topaz Hummingbird	Chrysolampis mosquitus	Caprimulgiformes	Trochilidae (Hummingbirds)	34685	3170440	291835820	TRUE	FALSE
Varied Triller	Lalage leucomela	Passeriformes	Campephagidae (Cuckooshrikes)	33861	3170016	285338105	TRUE	FALSE
Yelkouan Shearwater	Puffinus yelkouan	Procellariiformes	Procellariidae (Shearwaters and Petrels)	35249	3156114	265770481	FALSE	FALSE
Black Heron	Egretta ardesiaca	Pelecaniformes	Ardeidae (Herons, Egrets, and Bitterns)	32380	3153498	299396918	TRUE	FALSE
Streaked Weaver	Ploceus manyar	Passeriformes	Ploceidae (Weavers and Allies)	31709	3153288	269233761	TRUE	FALSE
Marbled Murrelet	Brachyramphus marmoratus	Charadriiformes	Alcidae (Auks, Murres, and Puffins)	36002	3152711	280260739	FALSE	FALSE
African Spoonbill	Platalea alba	Pelecaniformes	Threskiornithidae (Ibises and Spoonbills)	35226	3151656	287651828	TRUE	FALSE
Eastern Rosella	Platycercus eximius	Psittaciformes	Psittaculidae (Old World Parrots)	36142	3147659	266884869	FALSE	FALSE
Four-banded Sandgrouse	Pterocles quadricinctus	Pterocliformes	Pteroclidae (Sandgrouse)	33861	3147658	281182238	TRUE	FALSE
Eurasian Scops-Owl	Otus scops	Strigiformes	Strigidae (Owls)	32206	3145422	313361330	TRUE	FALSE
White-banded Mockingbird	Mimus triurus	Passeriformes	Mimidae (Mockingbirds and Thrashers)	38005	3144676	296517606	TRUE	FALSE
Plain-crested Elaenia	Elaenia cristata	Passeriformes	Tyrannidae (Tyrant Flycatchers)	36822	3140587	287002089	TRUE	FALSE
Tickell's Blue Flycatcher	Cyornis tickelliae	Passeriformes	Muscicapidae (Old World Flycatchers)	33174	3136519	278614476	FALSE	FALSE
White-backed Woodpecker	Dendrocopos leucotos	Piciformes	Picidae (Woodpeckers)	33713	3132302	307395458	TRUE	FALSE
Purple-throated Fruitcrow	Querula purpurata	Passeriformes	Cotingidae (Cotingas)	33248	3130547	285149853	TRUE	FALSE
Rufous-capped Babbler	Cyanoderma ruficeps	Passeriformes	Timaliidae (Tree-Babblers, Scimitar-Babblers, and Allies)	38738	3129575	307754541	TRUE	FALSE
White-shouldered Starling	Sturnia sinensis	Passeriformes	Sturnidae (Starlings)	34630	3122934	283991752	TRUE	FALSE
White-cheeked Tern	Sterna repressa	Charadriiformes	Laridae (Gulls, Terns, and Skimmers)	37488	3122799	274993992	TRUE	FALSE
Townsend's Solitaire	Myadestes townsendi	Passeriformes	Turdidae (Thrushes and Allies)	92768	3121872	107617556	TRUE	TRUE
Brown Accentor	Prunella fulvescens	Passeriformes	Prunellidae (Accentors)	36130	3114128	287719863	TRUE	FALSE
Little Raven	Corvus mellori	Passeriformes	Corvidae (Crows, Jays, and Magpies)	36082	3112204	285084785	FALSE	FALSE
Bronzed Drongo	Dicrurus aeneus	Passeriformes	Dicruridae (Drongos)	35173	3105346	298875794	TRUE	FALSE
Painted Parakeet	Pyrrhura picta	Psittaciformes	Psittacidae (New World and African Parrots)	32430	3103600	290121402	TRUE	FALSE
Rattling Cisticola	Cisticola chiniana	Passeriformes	Cisticolidae (Cisticolas and Allies)	35102	3102539	296861535	TRUE	FALSE
Plumbeous Seedeater	Sporophila plumbea	Passeriformes	Thraupidae (Tanagers and Allies)	34314	3100296	268633295	FALSE	FALSE
Red-legged Cormorant	Phalacrocorax gaimardi	Suliformes	Phalacrocoracidae (Cormorants and Shags)	37726	3098473	262166117	TRUE	FALSE
Fan-tailed Raven	Corvus rhipidurus	Passeriformes	Corvidae (Crows, Jays, and Magpies)	34324	3092965	319533344	TRUE	FALSE
Plumbeous Pigeon	Patagioenas plumbea	Columbiformes	Columbidae (Pigeons and Doves)	36554	3092699	276417137	TRUE	FALSE
Lesser Masked-Weaver	Ploceus intermedius	Passeriformes	Ploceidae (Weavers and Allies)	35727	3090469	277823467	TRUE	FALSE
Purple Honeycreeper	Cyanerpes caeruleus	Passeriformes	Thraupidae (Tanagers and Allies)	35672	3089463	285637447	TRUE	FALSE
Plain Parakeet	Brotogeris tirica	Psittaciformes	Psittacidae (New World and African Parrots)	36772	3087760	289798156	FALSE	FALSE
Least Nighthawk	Chordeiles pusillus	Caprimulgiformes	Caprimulgidae (Nightjars and Allies)	34951	3087013	277345332	TRUE	FALSE
Gray-rumped Swallow	Pseudhirundo griseopyga	Passeriformes	Hirundinidae (Swallows)	33093	3085978	296496557	TRUE	FALSE
Gray-rumped Swiftlet	Collocalia marginata	Caprimulgiformes	Apodidae (Swifts)	37942	3080681	244352873	FALSE	FALSE
Flavescent Warbler	Myiothlypis flaveola	Passeriformes	Parulidae (New World Warblers)	33230	3075244	276870999	TRUE	FALSE
Black-headed Bulbul	Brachypodius atriceps	Passeriformes	Pycnonotidae (Bulbuls)	32605	3071822	284751589	TRUE	FALSE
Bimaculated Lark	Melanocorypha bimaculata	Passeriformes	Alaudidae (Larks)	37208	3070600	282035260	TRUE	FALSE
Parkinson's Petrel	Procellaria parkinsoni	Procellariiformes	Procellariidae (Shearwaters and Petrels)	31199	3064354	273949468	FALSE	FALSE
Macqueen's Bustard	Chlamydotis macqueenii	Otidiformes	Otididae (Bustards)	31839	3064183	299163511	TRUE	FALSE
Crested Caracara	Caracara cheriway	Falconiformes	Falconidae (Falcons and Caracaras)	42311	3060221	202344556	TRUE	TRUE
Great Pampa-Finch	Embernagra platensis	Passeriformes	Thraupidae (Tanagers and Allies)	34535	3058319	300965619	TRUE	FALSE
Ashy Flycatcher	Fraseria caerulescens	Passeriformes	Muscicapidae (Old World Flycatchers)	32459	3057715	270001591	TRUE	FALSE
Common Bronzewing	Phaps chalcoptera	Columbiformes	Columbidae (Pigeons and Doves)	34350	3051459	290639652	TRUE	FALSE
Pileated Woodpecker	Dryocopus pileatus	Piciformes	Picidae (Woodpeckers)	97867	3047091	94735246	TRUE	TRUE
Fire-fronted Serin	Serinus pusillus	Passeriformes	Fringillidae (Finches, Euphonias, and Allies)	35388	3035047	244390374	TRUE	FALSE
Brandt's Cormorant	Phalacrocorax penicillatus	Suliformes	Phalacrocoracidae (Cormorants and Shags)	46873	3034404	231202874	TRUE	FALSE
Radde's Warbler	Phylloscopus schwarzi	Passeriformes	Phylloscopidae (Leaf Warblers)	35042	3027425	301138088	TRUE	FALSE
Slender-billed Prion	Pachyptila belcheri	Procellariiformes	Procellariidae (Shearwaters and Petrels)	33401	3025345	255978495	FALSE	FALSE
Blue-winged Macaw	Primolius maracana	Psittaciformes	Psittacidae (New World and African Parrots)	31463	3018120	263216040	TRUE	FALSE
Pied Currawong	Strepera graculina	Passeriformes	Cracticidae (Bellmagpies and Allies)	34836	3017131	295499367	TRUE	FALSE
Tropical Pewee	Contopus cinereus	Passeriformes	Tyrannidae (Tyrant Flycatchers)	31798	3016255	274468079	TRUE	FALSE
Pectoral Sparrow	Arremon taciturnus	Passeriformes	Passerellidae (New World Sparrows)	32783	3015750	296804499	TRUE	FALSE
Cinnamon Hummingbird	Amazilia rutila	Caprimulgiformes	Trochilidae (Hummingbirds)	31085	3015280	281858965	FALSE	FALSE
Black-winged Bishop	Euplectes hordeaceus	Passeriformes	Ploceidae (Weavers and Allies)	33170	3014981	250838026	TRUE	FALSE
Bay-headed Tanager	Tangara gyrola	Passeriformes	Thraupidae (Tanagers and Allies)	35548	3013958	264700914	TRUE	FALSE
Euler's Flycatcher	Lathrotriccus euleri	Passeriformes	Tyrannidae (Tyrant Flycatchers)	35908	3012496	260370952	TRUE	FALSE
Chestnut-collared Swift	Streptoprocne rutila	Caprimulgiformes	Apodidae (Swifts)	33328	3010555	261068498	FALSE	FALSE
Oriole Blackbird	Gymnomystax mexicanus	Passeriformes	Icteridae (Troupials and Allies)	29085	3010276	265875204	TRUE	FALSE
Gray-backed Sparrow-Lark	Eremopterix verticalis	Passeriformes	Alaudidae (Larks)	36232	3008079	226830937	TRUE	FALSE
Greater Wagtail-Tyrant	Stigmatura budytoides	Passeriformes	Tyrannidae (Tyrant Flycatchers)	32364	3004150	286019791	FALSE	FALSE
Gray Noddy	Anous albivitta	Charadriiformes	Laridae (Gulls, Terns, and Skimmers)	43623	3002491	220214412	FALSE	FALSE
African Harrier-Hawk	Polyboroides typus	Accipitriformes	Accipitridae (Hawks, Eagles, and Kites)	33011	3000881	260702888	TRUE	FALSE
Fluttering Shearwater	Puffinus gavia	Procellariiformes	Procellariidae (Shearwaters and Petrels)	38171	2997738	249047679	FALSE	FALSE
Brown-backed Needletail	Hirundapus giganteus	Caprimulgiformes	Apodidae (Swifts)	29975	2993520	265290428	TRUE	FALSE
Sociable Weaver	Philetairus socius	Passeriformes	Ploceidae (Weavers and Allies)	37759	2993232	266854406	TRUE	FALSE
Red-collared Widowbird	Euplectes ardens	Passeriformes	Ploceidae (Weavers and Allies)	30715	2992832	263912498	TRUE	FALSE
Little Tinamou	Crypturellus soui	Tinamiformes	Tinamidae (Tinamous)	29791	2991861	275916056	TRUE	FALSE
Lesson's Seedeater	Sporophila bouvronides	Passeriformes	Thraupidae (Tanagers and Allies)	37385	2986142	245028739	TRUE	FALSE
Northern Harrier	Circus hudsonius	Accipitriformes	Accipitridae (Hawks, Eagles, and Kites)	270123	2986142	34994913	TRUE	TRUE
Tawny-throated Dotterel	Oreopholus ruficollis	Charadriiformes	Charadriidae (Plovers and Lapwings)	30147	2986015	253643981	TRUE	FALSE
Cinnamon Bittern	Ixobrychus cinnamomeus	Pelecaniformes	Ardeidae (Herons, Egrets, and Bitterns)	31945	2981265	278812423	TRUE	FALSE
Ashy-headed Goose	Chloephaga poliocephala	Anseriformes	Anatidae (Ducks, Geese, and Waterfowl)	35040	2979297	245183301	TRUE	FALSE
Olive-sided Flycatcher	Contopus cooperi	Passeriformes	Tyrannidae (Tyrant Flycatchers)	43617	2977451	233069211	TRUE	TRUE
Rufous-capped Warbler	Basileuterus rufifrons	Passeriformes	Parulidae (New World Warblers)	29462	2975116	262734464	FALSE	FALSE
Northern Shrike	Lanius borealis	Passeriformes	Laniidae (Shrikes)	35894	2974395	282780794	TRUE	FALSE
Black-rumped Magpie	Pica bottanensis	Passeriformes	Corvidae (Crows, Jays, and Magpies)	37168	2973069	239856473	FALSE	FALSE
Rufous Songlark	Megalurus mathewsi	Passeriformes	Locustellidae (Grassbirds and Allies)	35028	2971611	267662576	TRUE	FALSE
Australian Yellow White-eye	Zosterops luteus	Passeriformes	Zosteropidae (White-eyes, Yuhinas, and Allies)	33418	2967340	269571986	TRUE	FALSE
Black-nest Swiftlet	Aerodramus maximus	Caprimulgiformes	Apodidae (Swifts)	39064	2967092	260121852	TRUE	FALSE
Long-tailed Mockingbird	Mimus longicaudatus	Passeriformes	Mimidae (Mockingbirds and Thrashers)	29061	2966927	273840677	TRUE	FALSE
Desert Sparrow	Passer simplex	Passeriformes	Passeridae (Old World Sparrows)	34411	2965956	265098377	TRUE	FALSE
White-rumped Snowfinch	Montifringilla taczanowskii	Passeriformes	Passeridae (Old World Sparrows)	31639	2962135	257104849	TRUE	FALSE
Tawny Eagle	Aquila rapax	Accipitriformes	Accipitridae (Hawks, Eagles, and Kites)	31803	2961349	285345678	TRUE	FALSE
African Skimmer	Rynchops flavirostris	Charadriiformes	Laridae (Gulls, Terns, and Skimmers)	35677	2961339	273476159	TRUE	FALSE
Mosque Swallow	Cecropis senegalensis	Passeriformes	Hirundinidae (Swallows)	36158	2956886	299656377	TRUE	FALSE
Jabiru	Jabiru mycteria	Ciconiiformes	Ciconiidae (Storks)	34972	2956658	274061872	TRUE	FALSE
Northwestern Crow	Corvus caurinus	Passeriformes	Corvidae (Crows, Jays, and Magpies)	160926	2953939	62045388	TRUE	TRUE
Pacific Parrotlet	Forpus coelestis	Psittaciformes	Psittacidae (New World and African Parrots)	33581	2938961	301202094	TRUE	FALSE
Scrub Blackbird	Dives warczewiczi	Passeriformes	Icteridae (Troupials and Allies)	31578	2935788	282621707	TRUE	FALSE
Klaas's Cuckoo	Chrysococcyx klaas	Cuculiformes	Cuculidae (Cuckoos)	31463	2930831	268978777	TRUE	FALSE
Cassin's Sparrow	Peucaea cassinii	Passeriformes	Passerellidae (New World Sparrows)	41519	2929118	213751596	FALSE	TRUE
Snowy-crowned Tern	Sterna trudeaui	Charadriiformes	Laridae (Gulls, Terns, and Skimmers)	33125	2929056	264949859	TRUE	FALSE
Black-collared Barbet	Lybius torquatus	Piciformes	Lybiidae (African Barbets)	31004	2928004	289163470	TRUE	FALSE
Undulated Tinamou	Crypturellus undulatus	Tinamiformes	Tinamidae (Tinamous)	31458	2925439	232166827	TRUE	FALSE
Cinereous Vulture	Aegypius monachus	Accipitriformes	Accipitridae (Hawks, Eagles, and Kites)	36590	2920726	294144904	TRUE	FALSE
Yellow-rumped Flycatcher	Ficedula zanthopygia	Passeriformes	Muscicapidae (Old World Flycatchers)	36369	2919655	265109726	TRUE	FALSE
Ross's Goose	Anser rossii	Anseriformes	Anatidae (Ducks, Geese, and Waterfowl)	35122	2919586	272165680	TRUE	FALSE
Bristle-thighed Curlew	Numenius tahitiensis	Charadriiformes	Scolopacidae (Sandpipers and Allies)	32844	2914513	248534131	TRUE	FALSE
Black-necked Weaver	Ploceus nigricollis	Passeriformes	Ploceidae (Weavers and Allies)	31662	2914025	246796490	TRUE	FALSE
Pin-tailed Sandgrouse	Pterocles alchata	Pterocliformes	Pteroclidae (Sandgrouse)	39861	2913742	238968278	TRUE	FALSE
White-fronted Nunbird	Monasa morphoeus	Galbuliformes	Bucconidae (Puffbirds)	34105	2913346	271760934	TRUE	FALSE
Pied Honeyeater	Certhionyx variegatus	Passeriformes	Meliphagidae (Honeyeaters)	32795	2912856	235931326	TRUE	FALSE
Western Gerygone	Gerygone fusca	Passeriformes	Acanthizidae (Thornbills and Allies)	31525	2909688	261274983	TRUE	FALSE
African Black-headed Oriole	Oriolus larvatus	Passeriformes	Oriolidae (Old World Orioles)	30167	2905679	273546964	TRUE	FALSE
Chestnut-bellied Seed-Finch	Sporophila angolensis	Passeriformes	Thraupidae (Tanagers and Allies)	33751	2904649	282669331	TRUE	FALSE
Magellanic Cormorant	Phalacrocorax magellanicus	Suliformes	Phalacrocoracidae (Cormorants and Shags)	32748	2901066	250479715	FALSE	FALSE
Jouanin's Petrel	Bulweria fallax	Procellariiformes	Procellariidae (Shearwaters and Petrels)	32944	2896070	266643392	FALSE	FALSE
Western Olivaceous Warbler	Iduna opaca	Passeriformes	Acrocephalidae (Reed Warblers and Allies)	31558	2894470	264017096	TRUE	FALSE
White-throated Magpie-Jay	Calocitta formosa	Passeriformes	Corvidae (Crows, Jays, and Magpies)	31447	2891247	273246905	FALSE	FALSE
Relict Gull	Ichthyaetus relictus	Charadriiformes	Laridae (Gulls, Terns, and Skimmers)	33698	2887615	275360122	TRUE	FALSE
Lesser Coucal	Centropus bengalensis	Cuculiformes	Cuculidae (Cuckoos)	32904	2886669	291907134	TRUE	FALSE
Black-faced Quailfinch	Ortygospiza atricollis	Passeriformes	Estrildidae (Waxbills and Allies)	32808	2884647	203612275	FALSE	FALSE
White-eared Hummingbird	Hylocharis leucotis	Caprimulgiformes	Trochilidae (Hummingbirds)	28772	2882317	245402606	FALSE	FALSE
Gray Go-away-bird	Corythaixoides concolor	Musophagiformes	Musophagidae (Turacos)	29865	2881173	247807231	TRUE	FALSE
Orange-bellied Flowerpecker	Dicaeum trigonostigma	Passeriformes	Dicaeidae (Flowerpeckers)	31336	2879677	248585081	TRUE	FALSE
Lake Duck	Oxyura vittata	Anseriformes	Anatidae (Ducks, Geese, and Waterfowl)	27561	2876543	297884429	FALSE	FALSE
Red-billed Pigeon	Patagioenas flavirostris	Columbiformes	Columbidae (Pigeons and Doves)	31495	2872718	247372552	FALSE	FALSE
Paradise Shelduck	Tadorna variegata	Anseriformes	Anatidae (Ducks, Geese, and Waterfowl)	34399	2863406	221568288	FALSE	FALSE
Yellow-plumed Honeyeater	Ptilotula ornata	Passeriformes	Meliphagidae (Honeyeaters)	30417	2863155	263385253	FALSE	FALSE
Green-winged Pytilia	Pytilia melba	Passeriformes	Estrildidae (Waxbills and Allies)	31442	2857820	265615112	TRUE	FALSE
Red-billed Oxpecker	Buphagus erythrorhynchus	Passeriformes	Buphagidae (Oxpeckers)	33824	2857479	277241167	TRUE	FALSE
Little Spiderhunter	Arachnothera longirostra	Passeriformes	Nectariniidae (Sunbirds and Spiderhunters)	29357	2857108	246406421	TRUE	FALSE
Brown-and-yellow Marshbird	Pseudoleistes virescens	Passeriformes	Icteridae (Troupials and Allies)	32270	2856251	232179029	FALSE	FALSE
Nile Valley Sunbird	Hedydipna metallica	Passeriformes	Nectariniidae (Sunbirds and Spiderhunters)	32531	2855266	270633861	TRUE	FALSE
Austral Blackbird	Curaeus curaeus	Passeriformes	Icteridae (Troupials and Allies)	30363	2848692	263165292	TRUE	FALSE
Black-capped Antwren	Herpsilochmus atricapillus	Passeriformes	Thamnophilidae (Typical Antbirds)	31646	2847939	235394942	TRUE	FALSE
Blackish Oystercatcher	Haematopus ater	Charadriiformes	Haematopodidae (Oystercatchers)	32880	2845535	289247907	TRUE	FALSE
Lesser Elaenia	Elaenia chiriquensis	Passeriformes	Tyrannidae (Tyrant Flycatchers)	30170	2843940	245900946	TRUE	FALSE
Black-winged Ground-Dove	Metriopelia melanoptera	Columbiformes	Columbidae (Pigeons and Doves)	33165	2842116	236759939	TRUE	FALSE
Northern Crombec	Sylvietta brachyura	Passeriformes	Macrosphenidae (African Warblers)	29587	2841006	257350032	TRUE	FALSE
Swallow-tailed Bee-eater	Merops hirundineus	Coraciiformes	Meropidae (Bee-eaters)	33559	2840644	240808435	TRUE	FALSE
Many-colored Rush Tyrant	Tachuris rubrigastra	Passeriformes	Tyrannidae (Tyrant Flycatchers)	33077	2839030	258378004	FALSE	FALSE
Salvin's Albatross	Thalassarche salvini	Procellariiformes	Diomedeidae (Albatrosses)	31876	2832517	246726953	FALSE	FALSE
Gouldian Finch	Erythrura gouldiae	Passeriformes	Estrildidae (Waxbills and Allies)	29911	2829837	260247912	FALSE	FALSE
Forest Wagtail	Dendronanthus indicus	Passeriformes	Motacillidae (Wagtails and Pipits)	29555	2829499	243560885	TRUE	FALSE
Cinereous Antshrike	Thamnomanes caesius	Passeriformes	Thamnophilidae (Typical Antbirds)	31655	2827518	249664947	TRUE	FALSE
Yellow-breasted Apalis	Apalis flavida	Passeriformes	Cisticolidae (Cisticolas and Allies)	34114	2826091	277796834	TRUE	FALSE
Blue-breasted Bee-eater	Merops variegatus	Coraciiformes	Meropidae (Bee-eaters)	29628	2824022	261821509	TRUE	FALSE
Namaqua Sandgrouse	Pterocles namaqua	Pterocliformes	Pteroclidae (Sandgrouse)	32179	2823847	261335608	TRUE	FALSE
South African Swallow	Petrochelidon spilodera	Passeriformes	Hirundinidae (Swallows)	31505	2817720	246052872	TRUE	FALSE
Brown-headed Barbet	Psilopogon zeylanicus	Piciformes	Megalaimidae (Asian Barbets)	29502	2814538	275816457	FALSE	FALSE
Spotted Shag	Phalacrocorax punctatus	Suliformes	Phalacrocoracidae (Cormorants and Shags)	33416	2812539	266099095	FALSE	FALSE
Himalayan Bulbul	Pycnonotus leucogenys	Passeriformes	Pycnonotidae (Bulbuls)	33386	2810816	238332175	TRUE	FALSE
Velvet-fronted Nuthatch	Sitta frontalis	Passeriformes	Sittidae (Nuthatches)	30597	2805932	246338659	TRUE	FALSE
Orange-bellied Euphonia	Euphonia xanthogaster	Passeriformes	Fringillidae (Finches, Euphonias, and Allies)	33537	2803404	235571743	TRUE	FALSE
White-lored Tyrannulet	Ornithion inerme	Passeriformes	Tyrannidae (Tyrant Flycatchers)	26831	2803296	240892119	TRUE	FALSE
Asian Fairy-bluebird	Irena puella	Passeriformes	Irenidae (Fairy-bluebirds)	32589	2802714	249902363	TRUE	FALSE
Scarlet-fronted Parakeet	Psittacara wagleri	Psittaciformes	Psittacidae (New World and African Parrots)	30643	2802593	248180955	FALSE	FALSE
White-rumped Shama	Copsychus malabaricus	Passeriformes	Muscicapidae (Old World Flycatchers)	27345	2799460	255788784	TRUE	FALSE
White-backed Fire-eye	Pyriglena leuconota	Passeriformes	Thamnophilidae (Typical Antbirds)	30370	2797306	287167704	TRUE	FALSE
Syrian Woodpecker	Dendrocopos syriacus	Piciformes	Picidae (Woodpeckers)	28148	2793245	241552031	TRUE	FALSE
Yellow-eyed Babbler	Chrysomma sinense	Passeriformes	Paradoxornithidae (Parrotbills, Wrentit, and Allies)	30078	2785008	251689335	TRUE	FALSE
Red-faced Mousebird	Urocolius indicus	Coliiformes	Coliidae (Mousebirds)	29019	2784217	247169075	TRUE	FALSE
Rufous-breasted Hermit	Glaucis hirsutus	Caprimulgiformes	Trochilidae (Hummingbirds)	33252	2780650	279283122	TRUE	FALSE
White-bellied Wren	Uropsila leucogastra	Passeriformes	Troglodytidae (Wrens)	31583	2775796	242090062	FALSE	FALSE
Lilac-breasted Roller	Coracias caudatus	Coraciiformes	Coraciidae (Rollers)	31194	2773510	247798556	TRUE	FALSE
Great Thrush	Turdus fuscater	Passeriformes	Turdidae (Thrushes and Allies)	34201	2769709	263186106	FALSE	FALSE
Black-billed Gull	Chroicocephalus bulleri	Charadriiformes	Laridae (Gulls, Terns, and Skimmers)	31122	2766255	244257030	FALSE	FALSE
Marbled Teal	Marmaronetta angustirostris	Anseriformes	Anatidae (Ducks, Geese, and Waterfowl)	30601	2766120	261749654	TRUE	FALSE
Shining Bronze-Cuckoo	Chrysococcyx lucidus	Cuculiformes	Cuculidae (Cuckoos)	27554	2766066	252830872	FALSE	FALSE
Blyth's Leaf Warbler	Phylloscopus reguloides	Passeriformes	Phylloscopidae (Leaf Warblers)	30805	2765439	266754971	TRUE	FALSE
Black-headed Paradise-Flycatcher	Terpsiphone rufiventer	Passeriformes	Monarchidae (Monarch Flycatchers)	31899	2763253	270364784	TRUE	FALSE
Masked Laughingthrush	Garrulax perspicillatus	Passeriformes	Leiothrichidae (Laughingthrushes and Allies)	28747	2763142	241349274	TRUE	FALSE
Ruddy-breasted Crake	Zapornia fusca	Gruiformes	Rallidae (Rails, Gallinules, and Coots)	29591	2762767	259740186	TRUE	FALSE
White-headed Lapwing	Vanellus albiceps	Charadriiformes	Charadriidae (Plovers and Lapwings)	30673	2762359	215167477	TRUE	FALSE
Stork-billed Kingfisher	Pelargopsis capensis	Coraciiformes	Alcedinidae (Kingfishers)	28478	2761441	245848092	TRUE	FALSE
Blyth's Pipit	Anthus godlewskii	Passeriformes	Motacillidae (Wagtails and Pipits)	32258	2759224	268899210	TRUE	FALSE
White-tipped Plantcutter	Phytotoma rutila	Passeriformes	Cotingidae (Cotingas)	31410	2759053	246156995	FALSE	FALSE
Plain-backed Sparrow	Passer flaveolus	Passeriformes	Passeridae (Old World Sparrows)	29668	2755997	230537897	TRUE	FALSE
White-winged Snowfinch	Montifringilla nivalis	Passeriformes	Passeridae (Old World Sparrows)	31383	2753510	277029402	TRUE	FALSE
Hottentot Teal	Spatula hottentota	Anseriformes	Anatidae (Ducks, Geese, and Waterfowl)	30094	2753016	245592365	TRUE	FALSE
Pygmy Woodpecker	Yungipicus kizuki	Piciformes	Picidae (Woodpeckers)	32539	2747936	238077049	FALSE	FALSE
Nacunda Nighthawk	Chordeiles nacunda	Caprimulgiformes	Caprimulgidae (Nightjars and Allies)	32033	2745897	255325795	TRUE	FALSE
Buff-winged Cinclodes	Cinclodes fuscus	Passeriformes	Furnariidae (Ovenbirds and Woodcreepers)	28711	2743018	261402801	TRUE	FALSE
Black Francolin	Francolinus francolinus	Galliformes	Phasianidae (Pheasants, Grouse, and Allies)	29601	2742704	247723952	TRUE	FALSE
Godlewski's Bunting	Emberiza godlewskii	Passeriformes	Emberizidae (Old World Buntings)	29654	2738352	255999676	TRUE	FALSE
Bare-necked Fruitcrow	Gymnoderus foetidus	Passeriformes	Cotingidae (Cotingas)	31388	2730242	237915557	TRUE	FALSE
Upland Buzzard	Buteo hemilasius	Accipitriformes	Accipitridae (Hawks, Eagles, and Kites)	27677	2729959	239949185	TRUE	FALSE
Antillean Palm-Swift	Tachornis phoenicobia	Caprimulgiformes	Apodidae (Swifts)	34254	2729367	222177738	FALSE	FALSE
Large Elaenia	Elaenia spectabilis	Passeriformes	Tyrannidae (Tyrant Flycatchers)	27395	2725347	235713234	TRUE	FALSE
Variable Hawk	Geranoaetus polyosoma	Accipitriformes	Accipitridae (Hawks, Eagles, and Kites)	28491	2722248	252718864	TRUE	FALSE
Lesser Greenlet	Pachysylvia decurtata	Passeriformes	Vireonidae (Vireos, Shrike-Babblers, and Erpornis)	30812	2720744	261334185	TRUE	FALSE
Gray-breasted Wood-Wren	Henicorhina leucophrys	Passeriformes	Troglodytidae (Wrens)	29039	2715956	236147071	FALSE	FALSE
Band-backed Wren	Campylorhynchus zonatus	Passeriformes	Troglodytidae (Wrens)	28038	2715908	253573125	TRUE	FALSE
Andean Swift	Aeronautes andecolus	Caprimulgiformes	Apodidae (Swifts)	30734	2715063	229762295	FALSE	FALSE
Cassin's Vireo	Vireo cassinii	Passeriformes	Vireonidae (Vireos, Shrike-Babblers, and Erpornis)	37167	2713318	183843867	FALSE	TRUE
Brown Violetear	Colibri delphinae	Caprimulgiformes	Trochilidae (Hummingbirds)	30544	2711576	245029300	FALSE	FALSE
Pacific Gull	Larus pacificus	Charadriiformes	Laridae (Gulls, Terns, and Skimmers)	30863	2711293	240648219	TRUE	FALSE
White-throated Blue Swallow	Hirundo nigrita	Passeriformes	Hirundinidae (Swallows)	29027	2708319	271854623	TRUE	FALSE
Claudia's Leaf Warbler	Phylloscopus claudiae	Passeriformes	Phylloscopidae (Leaf Warblers)	28808	2708047	235004462	TRUE	FALSE
Scaly-naped Pigeon	Patagioenas squamosa	Columbiformes	Columbidae (Pigeons and Doves)	30096	2706701	267081168	FALSE	FALSE
Vinous-breasted Starling	Acridotheres burmannicus	Passeriformes	Sturnidae (Starlings)	31481	2705959	266596219	TRUE	FALSE
Sand-colored Nighthawk	Chordeiles rupestris	Caprimulgiformes	Caprimulgidae (Nightjars and Allies)	31941	2705033	243606207	TRUE	FALSE
Short-toed Treecreeper	Certhia brachydactyla	Passeriformes	Certhiidae (Treecreepers)	30884	2704404	260455125	TRUE	FALSE
Hutton's Shearwater	Puffinus huttoni	Procellariiformes	Procellariidae (Shearwaters and Petrels)	31313	2702972	217914251	FALSE	FALSE
Cooper's Hawk	Accipiter cooperii	Accipitriformes	Accipitridae (Hawks, Eagles, and Kites)	39075	2701765	213700669	FALSE	TRUE
Mountain Tailorbird	Phyllergates cucullatus	Passeriformes	Scotocercidae (Bush Warblers and Allies)	26489	2700950	231680591	TRUE	FALSE
Yellow-backed Tanager	Hemithraupis flavicollis	Passeriformes	Thraupidae (Tanagers and Allies)	29882	2699354	242097499	TRUE	FALSE
Red-cowled Cardinal	Paroaria dominicana	Passeriformes	Thraupidae (Tanagers and Allies)	31946	2697880	267373196	FALSE	FALSE
Violet-crowned Hummingbird	Amazilia violiceps	Caprimulgiformes	Trochilidae (Hummingbirds)	27418	2695102	272247745	FALSE	FALSE
Whiskered Yuhina	Yuhina flavicollis	Passeriformes	Zosteropidae (White-eyes, Yuhinas, and Allies)	30062	2693907	228005744	TRUE	FALSE
Vitelline Masked-Weaver	Ploceus vitellinus	Passeriformes	Ploceidae (Weavers and Allies)	29071	2690136	239685813	FALSE	FALSE
Puff-throated Babbler	Pellorneum ruficeps	Passeriformes	Pellorneidae (Ground Babblers and Allies)	29813	2688536	226069083	TRUE	FALSE
Boat-tailed Grackle	Quiscalus major	Passeriformes	Icteridae (Troupials and Allies)	144373	2686351	53086377	FALSE	TRUE
Gray-rumped Treeswift	Hemiprocne longipennis	Caprimulgiformes	Hemiprocnidae (Treeswifts)	31910	2685028	240885254	TRUE	FALSE
Chestnut-crowned Laughingthrush	Trochalopteron erythrocephalum	Passeriformes	Leiothrichidae (Laughingthrushes and Allies)	30803	2683504	227592925	TRUE	FALSE
Little Woodswallow	Artamus minor	Passeriformes	Artamidae (Woodswallows)	29054	2681642	236315523	TRUE	FALSE
Pallas's Sandgrouse	Syrrhaptes paradoxus	Pterocliformes	Pteroclidae (Sandgrouse)	27336	2679554	234730441	TRUE	FALSE
Steller's Eider	Polysticta stelleri	Anseriformes	Anatidae (Ducks, Geese, and Waterfowl)	30191	2675130	252410862	TRUE	FALSE
Blue-headed Wood-Dove	Turtur brehmeri	Columbiformes	Columbidae (Pigeons and Doves)	28843	2674561	215589405	TRUE	FALSE
Cape Robin-Chat	Cossypha caffra	Passeriformes	Muscicapidae (Old World Flycatchers)	30472	2672783	240359452	FALSE	FALSE
White-tailed Lapwing	Vanellus leucurus	Charadriiformes	Charadriidae (Plovers and Lapwings)	28917	2668091	262870367	TRUE	FALSE
Rusty-collared Seedeater	Sporophila collaris	Passeriformes	Thraupidae (Tanagers and Allies)	27898	2666662	253065607	TRUE	FALSE
Gray-headed Honeyeater	Ptilotula keartlandi	Passeriformes	Meliphagidae (Honeyeaters)	29177	2665827	240851450	TRUE	FALSE
Brolga	Antigone rubicunda	Gruiformes	Gruidae (Cranes)	30915	2665127	224149976	TRUE	FALSE
White-backed Swallow	Cheramoeca leucosterna	Passeriformes	Hirundinidae (Swallows)	28563	2659387	254193450	TRUE	FALSE
Dark-necked Tailorbird	Orthotomus atrogularis	Passeriformes	Cisticolidae (Cisticolas and Allies)	28509	2658526	279977553	TRUE	FALSE
Osprey	Pandion haliaetus	Accipitriformes	Pandionidae (Osprey)	535575	2657166	13334642	TRUE	TRUE
Gray-necked Bunting	Emberiza buchanani	Passeriformes	Emberizidae (Old World Buntings)	30814	2656561	271689829	TRUE	FALSE
Moustached Warbler	Acrocephalus melanopogon	Passeriformes	Acrocephalidae (Reed Warblers and Allies)	30371	2655336	225210827	TRUE	FALSE
Little Weaver	Ploceus luteolus	Passeriformes	Ploceidae (Weavers and Allies)	28157	2655000	220030361	TRUE	FALSE
Balearic Shearwater	Puffinus mauretanicus	Procellariiformes	Procellariidae (Shearwaters and Petrels)	27904	2654686	222748404	FALSE	FALSE
Yellow-billed Oxpecker	Buphagus africanus	Passeriformes	Buphagidae (Oxpeckers)	30471	2654331	233317885	TRUE	FALSE
Aleutian Tern	Onychoprion aleuticus	Charadriiformes	Laridae (Gulls, Terns, and Skimmers)	28415	2652093	246888712	TRUE	FALSE
Yellow-bellied Eremomela	Eremomela icteropygialis	Passeriformes	Cisticolidae (Cisticolas and Allies)	32446	2645825	231879745	TRUE	FALSE
Brown Jay	Psilorhinus morio	Passeriformes	Corvidae (Crows, Jays, and Magpies)	29233	2644335	227055121	FALSE	FALSE
Singing Starling	Aplonis cantoroides	Passeriformes	Sturnidae (Starlings)	30959	2640957	241310333	TRUE	FALSE
Madagascar White-eye	Zosterops maderaspatanus	Passeriformes	Zosteropidae (White-eyes, Yuhinas, and Allies)	27380	2640234	242812020	TRUE	FALSE
Plain-mantled Tit-Spinetail	Leptasthenura aegithaloides	Passeriformes	Furnariidae (Ovenbirds and Woodcreepers)	28868	2639691	234143504	FALSE	FALSE
[truncated: 7,701 more rows]
